# Supplementary material for: (E)-N′-(3,5-Dibromo-2-hydroxy­benzyl­idene)nicotinohydrazide
Source: Acta Crystallogr Sect E Struct Rep Online. 2010 Feb 20;66(Pt 3):o670. doi: 10.1107/S1600536810006276 (PMC2983678; doi:10.1107/S1600536810006276)
Supplement: Supplementary file 1 [file e-66-0o670-sup1.cif]

##############################################################################
###                                                                        ###
###        Electronic paper (Acta Crystallographica Section E)             ###
###                                                                        ###
##############################################################################
#                                                                            #
# This CIF contains the data in a paper accepted for publication in Acta     #
# Crystallographica Section E. It conforms to the requirements of Notes      #
# for Authors for Section E, and has been peer reviewed under the auspices   #
# of the IUCr Commission on Journals.                                        #
#                                                                            #
# Full details of the Crystallographic Information File format               #
# are given in the paper "The Crystallographic Information File (CIF):       #
# a New Standard Archive File for Crystallography" by S. R. Hall, F. H.      #
# Allen and I. D. Brown [Acta Cryst. (1991), A47, 655-685].                  #
#                                                                            #
# The current version of the core CIF dictionary is obtainable from          #
# ftp://ftp.iucr.org/pub/cif_core.dic. The current version number is 2.4.    #
#                                                                            #
# Software is freely available for graphical display of the structure(s) in  #
# this CIF.  For information consult the CIF home page http://www.iucr.org/  #
# cif/home.html                                                              #
#                                                                            #
# This file may be used for bona fide research purposes within the           #
# scientific community so long as proper attribution is given to the journal # 
# article from which it was obtained.                                        #
#                                                                            #
##############################################################################
                                             
data_global
_audit_creation_method     'form.cif (version 2.0)'
_journal_data_validation_number     ?
_journal_date_recd_electronic     2010-02-11
_journal_date_accepted     2010-02-17
_journal_name_full     'Acta Crystallographica, Section E'
_journal_year     2010
_journal_volume     66
_journal_issue      3
_journal_page_first     o670
_journal_page_last     o670
_journal_paper_category     QO
_journal_coeditor_code     SU2163
_publ_contact_author_name     'Yong-Qing Su'
_publ_contact_author_address
;
Faculty of Chemistry and Chemical Engineering
Yunnan Normal University
Kunming 650092
People's Republic of China
;
_publ_contact_author_email     yongqing_su@163.com
_publ_contact_author_fax     ?
_publ_contact_author_phone     ?
_publ_section_title
;
(<i>E</i>)-<i>N</i>'-(3,5-Dibromo-2-hydroxybenzylidene)nicotinohydrazide
;
loop_
    _publ_author_name
    _publ_author_address
    'Yong-Qing Su'
;
Faculty of Chemistry and Chemical Engineering
Yunnan Normal University
Kunming 650092
People's Republic of China
;
    'Cong Li'
;
Faculty of Chemistry and Chemical Engineering
Yunnan Normal University
Kunming 650092
People's Republic of China
;
    'Ping Wang'
;
Faculty of Chemistry and Chemical Engineering
Yunnan Normal University
Kunming 650092
People's Republic of China
;
data_I
_audit_creation_method     SHELXL-97
_chemical_name_systematic
;
(E)-N'-(3,5-Dibromo-2-hydroxybenzylidene)nicotinohydrazide
;
_chemical_name_common     ?
_chemical_formula_moiety     'C13 H9 Br2 N3 O2'
_chemical_formula_sum     'C13 H9 Br2 N3 O2'
_chemical_formula_iupac     'C13 H9 Br2 N3 O2'
_chemical_formula_weight     399.05
_chemical_melting_point     ?
_symmetry_cell_setting     monoclinic
_symmetry_space_group_name_H-M     'P 21/c'
_symmetry_space_group_name_Hall     '-P 2ybc'
loop_
    _symmetry_equiv_pos_as_xyz
    'x, y, z'
    '-x, y+1/2, -z+1/2'
    '-x, -y, -z'
    'x, -y-1/2, z-1/2'
_cell_length_a     17.013(4)
_cell_length_b     8.091(2)
_cell_length_c     10.153(3)
_cell_angle_alpha     90.00
_cell_angle_beta     92.194(13)
_cell_angle_gamma     90.00
_cell_volume     1396.6(6)
_cell_formula_units_Z     4
_cell_measurement_reflns_used     2084
_cell_measurement_theta_min     2.4
_cell_measurement_theta_max     25.2
_cell_measurement_temperature     298(2)
_exptl_crystal_description     block
_exptl_crystal_colour     colourless
_exptl_crystal_size_max     0.23
_exptl_crystal_size_mid     0.21
_exptl_crystal_size_min     0.20
_exptl_crystal_density_diffrn     1.898
_exptl_crystal_density_meas     ?
_exptl_crystal_density_method     'not measured'
_exptl_crystal_F_000     776
_exptl_absorpt_coefficient_mu     5.808
_exptl_absorpt_correction_type     multi-scan
_exptl_absorpt_process_details     '(SADABS; Sheldrick, 2004)'
_exptl_absorpt_correction_T_min     0.3485
_exptl_absorpt_correction_T_max     0.3896
_exptl_special_details
;
;
_diffrn_ambient_temperature     298(2)
_diffrn_radiation_type     MoK\a
_diffrn_radiation_wavelength     0.71073
_diffrn_radiation_source     'fine-focus sealed tube'
_diffrn_radiation_monochromator     graphite
_diffrn_measurement_device_type     'Bruker APEXII CCD area-detector'
_diffrn_measurement_method     '\w scans'
_diffrn_detector_area_resol_mean     ?
_diffrn_reflns_number     8024
_diffrn_reflns_av_R_equivalents     0.0361
_diffrn_reflns_av_sigmaI/netI     0.0467
_diffrn_reflns_theta_min     1.20
_diffrn_reflns_theta_max     27.00
_diffrn_reflns_theta_full     27.00
_diffrn_measured_fraction_theta_max     0.990
_diffrn_measured_fraction_theta_full     0.990
_diffrn_reflns_limit_h_min     -19
_diffrn_reflns_limit_h_max     21
_diffrn_reflns_limit_k_min     -10
_diffrn_reflns_limit_k_max     10
_diffrn_reflns_limit_l_min     -12
_diffrn_reflns_limit_l_max     8
_diffrn_standards_number     0
_diffrn_standards_interval_count     ?
_diffrn_standards_interval_time     ?
_diffrn_standards_decay_%     0
_refine_special_details
;
Refinement of <i>F</i>^2^ against ALL reflections. The weighted <i>R</i>-factor
wR and goodness of fit <i>S</i> are based on <i>F</i>^2^, conventional
<i>R</i>-factors <i>R</i> are based on <i>F</i>, with <i>F</i> set to zero for
negative <i>F</i>^2^. The threshold expression of <i>F</i>^2^ >
\s(<i>F</i>^2^) is used only for calculating <i>R</i>-factors(gt) etc. and is
not relevant to the choice of reflections for refinement. <i>R</i>-factors
based on <i>F</i>^2^ are statistically about twice as large as those based on
<i>F</i>, and <i>R</i>- factors based on ALL data will be even larger.
;
_reflns_number_total     3023
_reflns_number_gt     1933
_reflns_threshold_expression     I>2\s(I)
_refine_ls_structure_factor_coef     Fsqd
_refine_ls_matrix_type     full
_refine_ls_R_factor_all     0.0709
_refine_ls_R_factor_gt     0.0378
_refine_ls_wR_factor_gt     0.0965
_refine_ls_wR_factor_ref     0.1105
_refine_ls_goodness_of_fit_ref     0.996
_refine_ls_restrained_S_all     0.996
_refine_ls_number_reflns     3023
_refine_ls_number_parameters     185
_refine_ls_number_restraints     1
_refine_ls_hydrogen_treatment     mixed
_refine_ls_weighting_scheme     calc
_refine_ls_weighting_details
                 'calc w=1/[\s^2^(Fo^2^)+(0.0589P)^2^] where P=(Fo^2^+2Fc^2^)/3'
_atom_sites_solution_hydrogens     geom
_atom_sites_solution_primary     direct
_atom_sites_solution_secondary     difmap
_refine_ls_shift/su_max     0.001
_refine_ls_shift/su_mean     0.000
_refine_diff_density_max     0.638
_refine_diff_density_min     -0.686
_refine_ls_extinction_method     none
_refine_ls_extinction_coef     ?
loop_
    _atom_type_symbol
    _atom_type_description
    _atom_type_scat_dispersion_real
    _atom_type_scat_dispersion_imag
    _atom_type_scat_source
    'C' 'C' 0.0033 0.0016
                         'International Tables Vol C Tables 4.2.6.8 and 6.1.1.4'
    'H' 'H' 0.0000 0.0000
                         'International Tables Vol C Tables 4.2.6.8 and 6.1.1.4'
    'N' 'N' 0.0061 0.0033
                         'International Tables Vol C Tables 4.2.6.8 and 6.1.1.4'
    'O' 'O' 0.0106 0.0060
                         'International Tables Vol C Tables 4.2.6.8 and 6.1.1.4'
    'Br' 'Br' -0.2901 2.4595
                         'International Tables Vol C Tables 4.2.6.8 and 6.1.1.4'
_computing_data_collection     'APEX2 (Bruker, 2004)'
_computing_cell_refinement     'SAINT (Bruker, 2004)'
_computing_data_reduction     'SAINT (Bruker, 2004)'
_computing_structure_solution     'SHELXS97 (Sheldrick, 2008)'
_computing_structure_refinement     'SHELXL97 (Sheldrick, 2008)'
_computing_molecular_graphics     'SHELXTL (Sheldrick, 2008)'
_computing_publication_material     'SHELXTL (Sheldrick, 2008)'
loop_
    _atom_site_type_symbol
    _atom_site_label
    _atom_site_fract_x
    _atom_site_fract_y
    _atom_site_fract_z
    _atom_site_U_iso_or_equiv
    _atom_site_adp_type
    _atom_site_calc_flag
    _atom_site_refinement_flags
    _atom_site_occupancy
    _atom_site_disorder_assembly
    _atom_site_disorder_group
    Br Br1 0.38611(2) 1.15620(7) 0.38681(5) 0.0731(2) Uani d . 1 . .
    Br Br2 0.44353(2) 0.85756(6) 0.88313(4) 0.06341(18) Uani d . 1 . .
    N N1 0.11733(17) 0.8462(3) 0.5380(3) 0.0393(7) Uani d . 1 . .
    N N2 0.04257(16) 0.7852(4) 0.5483(3) 0.0402(7) Uani d D 1 . .
    N N3 -0.16645(18) 0.5160(4) 0.5780(3) 0.0501(8) Uani d . 1 . .
    O O1 0.22622(14) 1.0061(3) 0.4163(2) 0.0514(7) Uani d . 1 . .
    H H1 0.1820 0.9696 0.4270 0.077 Uiso calc R 1 . .
    O O2 0.01730(14) 0.8169(3) 0.3293(2) 0.0508(7) Uani d . 1 . .
    C C1 0.2459(2) 0.8814(4) 0.6310(3) 0.0383(8) Uani d . 1 . .
    C C2 0.27257(19) 0.9725(4) 0.5231(3) 0.0377(8) Uani d . 1 . .
    C C3 0.3494(2) 1.0292(4) 0.5283(3) 0.0437(9) Uani d . 1 . .
    C C4 0.4001(2) 0.9964(4) 0.6347(3) 0.0455(9) Uani d . 1 . .
    H H4 0.4512 1.0374 0.6373 0.055 Uiso calc R 1 . .
    C C5 0.3737(2) 0.9026(4) 0.7363(3) 0.0403(8) Uani d . 1 . .
    C C6 0.2980(2) 0.8450(4) 0.7371(3) 0.0430(9) Uani d . 1 . .
    H H6 0.2813 0.7823 0.8076 0.052 Uiso calc R 1 . .
    C C7 0.1655(2) 0.8224(4) 0.6360(3) 0.0396(8) Uani d . 1 . .
    H H7 0.1490 0.7673 0.7104 0.048 Uiso calc R 1 . .
    C C8 -0.00388(19) 0.7712(4) 0.4372(3) 0.0366(8) Uani d . 1 . .
    C C9 -0.08166(19) 0.6936(4) 0.4557(3) 0.0358(8) Uani d . 1 . .
    C C10 -0.1424(2) 0.7215(5) 0.3642(4) 0.0492(9) Uani d . 1 . .
    H H10 -0.1347 0.7889 0.2917 0.059 Uiso calc R 1 . .
    C C11 -0.2145(2) 0.6488(5) 0.3811(4) 0.0541(11) Uani d . 1 . .
    H H11 -0.2561 0.6666 0.3207 0.065 Uiso calc R 1 . .
    C C12 -0.2236(2) 0.5493(5) 0.4894(4) 0.0510(10) Uani d . 1 . .
    H H12 -0.2727 0.5025 0.5011 0.061 Uiso calc R 1 . .
    C C13 -0.0972(2) 0.5869(4) 0.5595(3) 0.0417(9) Uani d . 1 . .
    H H13 -0.0563 0.5637 0.6200 0.050 Uiso calc R 1 . .
    H H2 0.024(2) 0.764(6) 0.629(2) 0.080 Uiso d D 1 . .
loop_
    _atom_site_aniso_label
    _atom_site_aniso_U_11
    _atom_site_aniso_U_22
    _atom_site_aniso_U_33
    _atom_site_aniso_U_12
    _atom_site_aniso_U_13
    _atom_site_aniso_U_23
    Br1 0.0414(3) 0.1045(4) 0.0730(3) -0.0128(2) -0.0014(2) 0.0354(3)
    Br2 0.0494(3) 0.0779(3) 0.0609(3) 0.0041(2) -0.0244(2) 0.0057(2)
    N1 0.0304(16) 0.0528(18) 0.0347(16) -0.0058(13) 0.0011(12) -0.0056(13)
    N2 0.0285(16) 0.0596(19) 0.0324(16) -0.0048(14) -0.0016(12) -0.0034(14)
    N3 0.0425(19) 0.057(2) 0.0510(19) -0.0091(15) 0.0009(15) 0.0027(15)
    O1 0.0355(15) 0.079(2) 0.0393(14) -0.0054(13) -0.0059(11) 0.0100(13)
    O2 0.0404(15) 0.082(2) 0.0301(14) -0.0050(13) -0.0007(11) 0.0079(13)
    C1 0.0308(19) 0.044(2) 0.040(2) -0.0013(15) -0.0025(15) -0.0067(16)
    C2 0.0319(19) 0.047(2) 0.0344(18) 0.0030(15) -0.0022(14) -0.0012(16)
    C3 0.035(2) 0.051(2) 0.045(2) -0.0012(16) -0.0013(16) 0.0044(17)
    C4 0.030(2) 0.051(2) 0.055(2) -0.0002(17) -0.0051(17) -0.0015(19)
    C5 0.036(2) 0.044(2) 0.041(2) 0.0035(16) -0.0078(15) -0.0012(17)
    C6 0.043(2) 0.047(2) 0.039(2) 0.0002(17) -0.0033(16) -0.0008(16)
    C7 0.037(2) 0.044(2) 0.037(2) -0.0012(15) -0.0033(16) -0.0010(15)
    C8 0.0315(19) 0.043(2) 0.0347(19) 0.0033(15) -0.0029(15) -0.0034(16)
    C9 0.0322(19) 0.043(2) 0.0318(18) 0.0028(15) -0.0015(14) -0.0087(15)
    C10 0.042(2) 0.066(3) 0.038(2) -0.0023(19) -0.0067(17) 0.0071(19)
    C11 0.034(2) 0.077(3) 0.050(2) 0.0003(19) -0.0100(17) -0.011(2)
    C12 0.037(2) 0.056(2) 0.061(3) -0.0079(18) 0.0017(18) -0.012(2)
    C13 0.038(2) 0.047(2) 0.039(2) -0.0013(17) -0.0042(16) 0.0019(16)
_geom_special_details
;
All esds (except the esd in the dihedral angle between two l.s. planes) are
estimated using the full covariance matrix. The cell esds are taken into
account individually in the estimation of esds in distances, angles and
torsion angles; correlations between esds in cell parameters are only used
when they are defined by crystal symmetry. An approximate (isotropic)
treatment of cell esds is used for estimating esds involving l.s. planes.
;
loop_
    _geom_bond_atom_site_label_1
    _geom_bond_atom_site_label_2
    _geom_bond_site_symmetry_2
    _geom_bond_distance
    _geom_bond_publ_flag
    Br1 C3 . 1.892(4) ?
    Br2 C5 . 1.905(3) ?
    N1 C7 . 1.278(4) ?
    N1 N2 . 1.372(4) ?
    N2 C8 . 1.357(4) ?
    N2 H2 . 0.901(10) ?
    N3 C12 . 1.326(4) ?
    N3 C13 . 1.330(4) ?
    O1 C2 . 1.344(4) ?
    O1 H1 . 0.8200 ?
    O2 C8 . 1.223(4) ?
    C1 C6 . 1.401(5) ?
    C1 C2 . 1.409(5) ?
    C1 C7 . 1.452(5) ?
    C2 C3 . 1.384(5) ?
    C3 C4 . 1.382(4) ?
    C4 C5 . 1.370(5) ?
    C4 H4 . 0.9300 ?
    C5 C6 . 1.371(5) ?
    C6 H6 . 0.9300 ?
    C7 H7 . 0.9300 ?
    C8 C9 . 1.483(5) ?
    C9 C10 . 1.381(5) ?
    C9 C13 . 1.396(5) ?
    C10 C11 . 1.377(5) ?
    C10 H10 . 0.9300 ?
    C11 C12 . 1.376(5) ?
    C11 H11 . 0.9300 ?
    C12 H12 . 0.9300 ?
    C13 H13 . 0.9300 ?
loop_
    _geom_angle_atom_site_label_1
    _geom_angle_atom_site_label_2
    _geom_angle_atom_site_label_3
    _geom_angle_site_symmetry_1
    _geom_angle_site_symmetry_3
    _geom_angle
    _geom_angle_publ_flag
    C7 N1 N2 . . 117.1(3) ?
    C8 N2 N1 . . 118.6(3) ?
    C8 N2 H2 . . 122(3) ?
    N1 N2 H2 . . 119(3) ?
    C12 N3 C13 . . 116.5(3) ?
    C2 O1 H1 . . 109.5 ?
    C6 C1 C2 . . 119.6(3) ?
    C6 C1 C7 . . 118.3(3) ?
    C2 C1 C7 . . 122.1(3) ?
    O1 C2 C3 . . 119.2(3) ?
    O1 C2 C1 . . 122.4(3) ?
    C3 C2 C1 . . 118.4(3) ?
    C4 C3 C2 . . 121.7(3) ?
    C4 C3 Br1 . . 118.9(3) ?
    C2 C3 Br1 . . 119.4(3) ?
    C5 C4 C3 . . 118.9(3) ?
    C5 C4 H4 . . 120.6 ?
    C3 C4 H4 . . 120.6 ?
    C4 C5 C6 . . 121.9(3) ?
    C4 C5 Br2 . . 118.9(3) ?
    C6 C5 Br2 . . 119.2(3) ?
    C5 C6 C1 . . 119.4(3) ?
    C5 C6 H6 . . 120.3 ?
    C1 C6 H6 . . 120.3 ?
    N1 C7 C1 . . 120.0(3) ?
    N1 C7 H7 . . 120.0 ?
    C1 C7 H7 . . 120.0 ?
    O2 C8 N2 . . 122.5(3) ?
    O2 C8 C9 . . 122.4(3) ?
    N2 C8 C9 . . 115.1(3) ?
    C10 C9 C13 . . 116.7(3) ?
    C10 C9 C8 . . 119.6(3) ?
    C13 C9 C8 . . 123.6(3) ?
    C11 C10 C9 . . 119.6(4) ?
    C11 C10 H10 . . 120.2 ?
    C9 C10 H10 . . 120.2 ?
    C12 C11 C10 . . 118.5(4) ?
    C12 C11 H11 . . 120.8 ?
    C10 C11 H11 . . 120.8 ?
    N3 C12 C11 . . 124.0(4) ?
    N3 C12 H12 . . 118.0 ?
    C11 C12 H12 . . 118.0 ?
    N3 C13 C9 . . 124.6(3) ?
    N3 C13 H13 . . 117.7 ?
    C9 C13 H13 . . 117.7 ?
loop_
    _geom_hbond_atom_site_label_D
    _geom_hbond_atom_site_label_H
    _geom_hbond_atom_site_label_A
    _geom_hbond_site_symmetry_A
    _geom_hbond_distance_DH
    _geom_hbond_distance_HA
    _geom_hbond_distance_DA
    _geom_hbond_angle_DHA
    O1 H1 N1 . 0.82 1.89 2.609(4) 146
    N2 H2 O2 4_576 0.91(2) 2.14(2) 3.017(4) 162(3)
