# Supplementary material for: (E)-N′-(3,5-Dibromo-2-hydroxy­benzyl­idene)nicotinohydrazide
Source: Acta Crystallogr Sect E Struct Rep Online. 2010 Feb 20;66(Pt 3):o670. doi: 10.1107/S1600536810006276 (PMC2983678; doi:10.1107/S1600536810006276)
Supplement: Supplementary file 2 [file e-66-0o670-Isup2.hkl]

# 
# h,k,l, Fc-squared, Fo-squared, sigma(Fo-squared) and status flag 
# 
data_I
_shelx_title ' P21c in P2(1)/c' 
_shelx_refln_list_code          4 
_shelx_F_calc_maximum      205.69 
_exptl_crystal_F_000       776.00 
_reflns_d_resolution_high  0.7828 
 
loop_ 
 _symmetry_equiv_pos_as_xyz 
 'x, y, z' 
 '-x, y+1/2, -z+1/2' 
 '-x, -y, -z' 
 'x, -y-1/2, z-1/2' 
 
_cell_length_a    17.0132 
_cell_length_b     8.0910 
_cell_length_c    10.1531 
_cell_angle_alpha  90.000 
_cell_angle_beta   92.194 
_cell_angle_gamma  90.000 
 
_shelx_F_squared_multiplier     1.000 
 
loop_ 
 _refln_index_h 
 _refln_index_k 
 _refln_index_l 
 _refln_F_squared_calc 
 _refln_F_squared_meas 
 _refln_F_squared_sigma 
 _refln_observed_status 
   1   0   0     7725.33     2522.93     80.57 o 
   2   0   0     2451.40     2171.18     70.61 o 
   3   0   0      250.81      284.62     29.67 o 
   4   0   0     6461.82     6042.65    193.64 o 
   5   0   0    30825.49    28078.47    875.49 o 
   6   0   0    10254.44     9908.06    316.23 o 
   7   0   0     2751.67     2797.25     92.92 o 
   8   0   0     1857.84     2127.60     67.80 o 
   9   0   0      110.01      109.95     11.93 o 
  10   0   0      178.18      223.54     15.14 o 
  11   0   0     1886.08     2122.90     56.25 o 
  12   0   0     3782.96     4004.90    143.82 o 
  13   0   0     5840.83     6379.24    218.76 o 
  14   0   0      439.09      461.35     41.59 o 
  15   0   0      624.78      741.20     55.88 o 
  16   0   0      633.09      659.32     52.42 o 
  17   0   0     2428.53     2568.42    111.76 o 
  18   0   0     3771.80     3820.36    148.59 o 
  19   0   0      810.03      973.82     74.08 o 
  20   0   0       51.83       22.53     51.98 o 
  21   0   0       15.82      -77.33     51.55 o 
   1   1   0      156.51      159.54      6.28 o 
   2   1   0      261.14      248.60      8.11 o 
   3   1   0        0.07       -0.87      3.68 o 
   4   1   0      879.96      869.32     58.48 o 
   5   1   0    17571.88    16485.15    538.33 o 
   6   1   0    17705.77    16555.41    367.43 o 
   7   1   0    19485.76    18756.54    336.62 o 
   8   1   0       33.30       48.84      8.65 o 
   9   1   0      208.55      232.89     12.03 o 
  10   1   0     5165.55     5276.27    101.07 o 
  11   1   0     4616.46     4561.23    112.53 o 
  12   1   0     7122.32     7197.76    171.52 o 
  13   1   0     1018.87      979.44     39.82 o 
  14   1   0       93.29       91.39     22.56 o 
  15   1   0       91.51       96.30     26.46 o 
  16   1   0      805.23      845.88     54.37 o 
  17   1   0       25.42       54.49     29.98 o 
  18   1   0       74.26       92.66     33.18 o 
  19   1   0       59.45       68.26     34.41 o 
  20   1   0       94.55      101.19     34.92 o 
  21   1   0       21.36       11.67     37.24 o 
   0   2   0     3043.20     2985.68     71.69 o 
   1   2   0     1884.73     2271.47     37.20 o 
   2   2   0    13832.71    14198.57    219.22 o 
   3   2   0     1523.60     1554.51     23.62 o 
   4   2   0      538.19      491.65     10.98 o 
   5   2   0      283.84      220.83      9.49 o 
   6   2   0      403.46      440.45     13.71 o 
   7   2   0     2003.63     2064.40     41.91 o 
   8   2   0       66.51       52.23      7.51 o 
   9   2   0       74.27       57.37      8.54 o 
  10   2   0       17.47       17.57     13.63 o 
  11   2   0      152.51      148.48     18.66 o 
  12   2   0      548.76      557.65     30.47 o 
  13   2   0      325.19      325.60     26.62 o 
  14   2   0       18.74       10.80     21.11 o 
  15   2   0        0.48        6.89     24.98 o 
  16   2   0      811.90      629.91    131.69 o 
  17   2   0      457.35      458.74     36.33 o 
  18   2   0        6.59       -5.43     26.84 o 
  19   2   0        7.34       35.52     33.27 o 
  20   2   0        5.75        2.68     35.76 o 
   1   3   0       20.89       20.37      4.58 o 
   2   3   0      929.17      962.32     18.96 o 
   3   3   0      141.36      133.47      8.50 o 
   4   3   0      990.99      955.86     25.14 o 
   5   3   0      429.85      466.28     13.69 o 
   6   3   0     3672.34     4123.68     66.97 o 
   7   3   0       68.69       67.09      7.40 o 
   8   3   0       87.71       82.73     18.27 o 
   9   3   0      146.47      154.95     20.90 o 
  10   3   0        5.26        4.82     12.49 o 
  11   3   0      629.95      666.21     30.33 o 
  12   3   0      459.11      516.53     29.24 o 
  13   3   0      626.69      631.62     58.91 o 
  14   3   0      228.82      138.71     26.43 o 
  15   3   0      125.67      129.60     28.31 o 
  16   3   0      106.16      139.12     29.41 o 
  17   3   0      317.24      292.47     79.49 o 
  18   3   0        0.12      -31.41     31.60 o 
  19   3   0        3.14       -8.05     33.89 o 
  20   3   0        0.07       -5.31     32.73 o 
   0   4   0     5764.17     6208.65    141.21 o 
   1   4   0    10394.67    10527.43    165.72 o 
   2   4   0     2514.62     2480.69     43.36 o 
   3   4   0      119.15      125.54      8.77 o 
   4   4   0     1433.78     1446.64     32.89 o 
   5   4   0      396.09      410.84     15.89 o 
   6   4   0     3479.90     3631.20     70.94 o 
   7   4   0      504.15      494.87     15.75 o 
   8   4   0      198.69      209.44     11.48 o 
   9   4   0      475.35      455.40     19.00 o 
  10   4   0       20.12        0.60     12.07 o 
  11   4   0      763.12      729.89     30.82 o 
  12   4   0     1239.36     1145.93     33.76 o 
  13   4   0      439.62      477.94     31.20 o 
  14   4   0      434.27      431.40     33.08 o 
  15   4   0      168.85      111.79     28.80 o 
  16   4   0      939.84      830.00     60.21 o 
  17   4   0      770.99      760.26     60.21 o 
  18   4   0      317.00      332.54     95.52 o 
  19   4   0      251.45      228.25     63.90 o 
   1   5   0      262.71      306.54     12.71 o 
   2   5   0      450.57      426.98     15.27 o 
   3   5   0      166.33      152.66     13.49 o 
   4   5   0     1304.07     1214.55     26.49 o 
   5   5   0     1953.85     1840.29     43.41 o 
   6   5   0     5816.53     5658.02    108.17 o 
   7   5   0     3311.74     3236.16     66.19 o 
   8   5   0      983.39     1045.52     33.85 o 
   9   5   0        1.48       14.52     15.92 o 
  10   5   0     1800.17     1763.62     51.30 o 
  11   5   0     1955.48     1773.13     52.65 o 
  12   5   0     1699.88     1625.79     72.13 o 
  13   5   0      444.20      490.32     30.03 o 
  14   5   0      360.03      300.90     26.79 o 
  15   5   0       11.20       -1.18     20.75 o 
  16   5   0      182.59      156.54     24.57 o 
  17   5   0       27.22       10.35     22.97 o 
  18   5   0      106.15       50.71     26.36 o 
   0   6   0     5326.75     5468.68    129.87 o 
   1   6   0     1469.25     1479.98     53.46 o 
   2   6   0       19.15       23.54     10.33 o 
   3   6   0       15.75       13.58     10.42 o 
   4   6   0      396.68      422.60     17.75 o 
   5   6   0      801.90      857.81     27.27 o 
   6   6   0      267.20      284.82     17.83 o 
   7   6   0      196.47      218.94     17.91 o 
   8   6   0       17.31       14.55     17.90 o 
   9   6   0       42.41       57.96     21.88 o 
  10   6   0        0.75       -1.79     20.16 o 
  11   6   0       35.09       20.59     31.62 o 
  12   6   0      193.55      206.44     91.62 o 
  13   6   0      175.42      182.59     67.15 o 
  14   6   0       28.70       -2.36     19.60 o 
  15   6   0       20.96        7.64     21.01 o 
  16   6   0       18.34      -21.25     27.36 o 
  17   6   0      102.76      106.10     30.15 o 
   1   7   0      113.54      123.75     12.59 o 
   2   7   0      249.61      292.94     16.68 o 
   3   7   0       29.97       31.81     13.62 o 
   4   7   0       19.63       -5.21     14.70 o 
   5   7   0       15.78        8.06     18.73 o 
   6   7   0      433.85      486.46     23.76 o 
   7   7   0      105.59      162.63     18.49 o 
   8   7   0      190.79      163.97     23.53 o 
   9   7   0       41.56       30.56     25.34 o 
  10   7   0       79.58      110.36     24.76 o 
  11   7   0        0.91       -1.83     24.72 o 
  12   7   0       61.31       49.25     60.86 o 
  13   7   0       30.89       43.46     41.15 o 
  14   7   0       49.75       16.45     26.31 o 
  15   7   0       38.14      -14.10     31.07 o 
   0   8   0      169.51      137.44     22.16 o 
   1   8   0      272.65      188.71     18.10 o 
   2   8   0        8.54       18.68     15.20 o 
   3   8   0       23.35       50.48     19.45 o 
   4   8   0       17.14       29.48     16.97 o 
   5   8   0       44.39       61.92     17.72 o 
   6   8   0       56.23       49.75     18.82 o 
   7   8   0      103.83      127.65     29.46 o 
   8   8   0        7.19       -1.23     23.23 o 
   9   8   0       45.72       39.60     23.42 o 
  10   8   0       30.57       29.13     26.21 o 
  11   8   0        0.20        1.66     26.87 o 
  12   8   0        3.57        8.45     26.65 o 
  13   8   0        1.06      -13.86     40.72 o 
   1   9   0        4.55       21.16     20.52 o 
   2   9   0        0.26       -1.71     19.44 o 
   3   9   0       45.16       51.28     21.04 o 
   4   9   0        2.22      -16.82     19.83 o 
   5   9   0      220.97      180.73     23.42 o 
   6   9   0      344.12      230.41     29.55 o 
   7   9   0        1.46       19.66     26.21 o 
   8   9   0       33.33       50.52     33.79 o 
   9   9   0       22.20        5.65     27.62 o 
  10   9   0        2.07        7.36     38.99 o 
   0  10   0       19.70       -7.80     42.02 o 
   1  10   0       53.49       37.48     32.15 o 
   2  10   0        1.68       -1.21     27.86 o 
   3  10   0        2.93      -40.15     26.77 o 
   4  10   0        4.40       12.11     28.62 o 
 -21   1   1       70.30       56.79     37.49 o 
 -20   1   1        0.48      -17.49     34.97 o 
 -19   1   1      124.85      109.36     33.52 o 
 -18   1   1       21.12       22.16     57.40 o 
 -17   1   1       87.74      144.26     31.88 o 
 -16   1   1      213.35      225.34     30.17 o 
 -15   1   1      229.06      313.55     30.95 o 
 -14   1   1      188.57      229.81     32.06 o 
 -13   1   1       95.83      119.00     16.20 o 
 -12   1   1      687.12      676.82     25.34 o 
 -11   1   1     4361.69     4295.27     84.89 o 
 -10   1   1     1676.55     1568.99     36.29 o 
  -9   1   1     4004.41     3756.23    152.64 o 
  -8   1   1     7205.85     7564.02    186.03 o 
  -7   1   1      180.22      201.16     17.29 o 
  -6   1   1     6088.26     5984.14    110.42 o 
  -5   1   1     5164.60     5119.71     94.51 o 
  -4   1   1     4009.86     4073.08     86.85 o 
  -3   1   1    19580.15    19600.78    349.27 o 
  -2   1   1     4409.51     4470.10     79.81 o 
  -1   1   1      140.11      190.85     18.41 o 
   0   1   1     1683.66     1830.97     41.50 o 
   1   1   1     2666.08     2759.69     49.56 o 
   2   1   1     1058.50     1099.96     26.34 o 
   3   1   1     3860.65     4222.29     71.99 o 
   4   1   1       55.32       57.95      3.95 o 
   5   1   1       40.27       37.56      5.51 o 
   6   1   1     6030.77     6280.11    127.82 o 
   7   1   1     6175.39     5870.24    100.57 o 
   8   1   1     9950.76     9726.32    163.12 o 
   9   1   1     3137.43     2911.26     77.71 o 
  10   1   1     1058.12      954.27     27.50 o 
  11   1   1      259.89      322.40     20.84 o 
  12   1   1     1990.48     2119.99     61.35 o 
  13   1   1      497.27      610.36     33.41 o 
  14   1   1     1120.46     1136.96     59.78 o 
  15   1   1     1052.83     1106.40     56.53 o 
  16   1   1       15.80       23.24     27.94 o 
  17   1   1       78.25       24.74     34.01 o 
  18   1   1        0.19       10.16     30.77 o 
  19   1   1       29.76       75.96     31.43 o 
  20   1   1       47.50       81.42     34.14 o 
 -20   2   1      265.22      303.43     39.96 o 
 -19   2   1        0.10       -0.28     32.86 o 
 -18   2   1      481.99      524.58     40.49 o 
 -17   2   1     1357.03     1502.74     58.52 o 
 -16   2   1     3409.90     3235.11    126.06 o 
 -15   2   1     2741.17     2934.13     84.48 o 
 -14   2   1      311.08      306.78     61.08 o 
 -13   2   1       51.67       59.35     20.35 o 
 -12   2   1     1838.64     1835.02     55.69 o 
 -11   2   1      518.67      476.12     19.89 o 
 -10   2   1     1427.61     1363.55     32.97 o 
  -9   2   1      150.32      177.92     11.53 o 
  -8   2   1      209.90      234.50     11.79 o 
  -7   2   1      323.23      344.67     13.54 o 
  -6   2   1     3741.56     3676.52     69.84 o 
  -5   2   1     5390.88     5190.50    101.58 o 
  -4   2   1    22444.54    22846.50    348.71 o 
  -3   2   1     9739.29     9778.25    150.49 o 
  -2   2   1    35429.04    37406.71    664.68 o 
  -1   2   1    19421.32    20475.44    364.95 o 
   0   2   1    37947.27    38678.55    686.82 o 
   1   2   1    18087.52    18744.31    288.62 o 
   2   2   1    38619.84    38230.40    586.02 o 
   3   2   1    14638.00    15336.09    181.76 o 
   4   2   1     1715.30     1767.50     34.40 o 
   5   2   1     1358.58     1482.03     25.39 o 
   6   2   1     3890.44     4143.17     64.04 o 
   7   2   1      323.92      275.68     15.32 o 
   8   2   1      545.42      537.62     18.53 o 
   9   2   1       60.39       59.63     11.66 o 
  10   2   1       12.78       29.18     12.33 o 
  11   2   1      322.84      341.15     20.10 o 
  12   2   1     2302.13     2194.58     63.57 o 
  13   2   1     5185.28     5209.43    224.40 o 
  14   2   1     2363.45     2291.46    110.68 o 
  15   2   1      922.65      974.29     44.74 o 
  16   2   1       68.14       34.62     25.48 o 
  17   2   1      469.47      548.35     41.08 o 
  18   2   1      974.74     1144.58     53.30 o 
  19   2   1     1022.49     1147.60     71.48 o 
  20   2   1      827.22      964.77     52.25 o 
 -20   3   1       26.60       -0.77     37.02 o 
 -19   3   1        1.40      -13.18     51.33 o 
 -18   3   1       98.84       35.44     30.47 o 
 -17   3   1       40.16        6.76     29.98 o 
 -16   3   1      177.92      191.47     61.51 o 
 -15   3   1        9.62        1.30     25.49 o 
 -14   3   1     1002.68      945.49     75.16 o 
 -13   3   1       38.05       41.70     21.54 o 
 -12   3   1      582.66      501.65     57.62 o 
 -11   3   1     4898.27     4881.30    137.54 o 
 -10   3   1     6639.43     6126.84    116.49 o 
  -9   3   1     8020.30     7545.46    140.68 o 
  -8   3   1     1836.52     1835.75     39.64 o 
  -7   3   1     1602.03     1669.13     35.26 o 
  -6   3   1     2674.52     2411.57     41.34 o 
  -5   3   1    11170.22    11236.44    174.11 o 
  -4   3   1     7948.93     7668.97    140.10 o 
  -3   3   1      602.86      524.31     15.06 o 
  -2   3   1       77.70       77.00      6.44 o 
  -1   3   1     2475.00     2579.57     49.77 o 
   0   3   1       39.68       37.42      5.58 o 
   1   3   1     3035.89     3136.65     51.71 o 
   2   3   1      672.82      629.40     16.12 o 
   3   3   1     4471.14     4509.02    158.94 o 
   4   3   1     1212.31     1156.16     17.03 o 
   5   3   1      456.26      447.10     10.09 o 
   6   3   1    16873.33    16974.38    201.91 o 
   7   3   1     6553.13     5942.62    123.48 o 
   8   3   1    13986.09    13280.49    392.79 o 
   9   3   1     5297.12     4958.50    150.06 o 
  10   3   1      278.30      260.37     17.25 o 
  11   3   1      959.33      901.66     56.97 o 
  12   3   1     2182.13     2252.65    128.23 o 
  13   3   1     2995.45     3046.45    134.72 o 
  14   3   1     2946.00     2864.74    134.94 o 
  15   3   1      136.86      151.34     27.73 o 
  16   3   1      648.11      634.58     41.80 o 
  17   3   1        9.09      -16.35     30.83 o 
  18   3   1       10.57       38.10     29.65 o 
  19   3   1      225.05      284.06     40.78 o 
  20   3   1       90.27       84.16     85.99 o 
 -19   4   1       72.22       -0.37     38.12 o 
 -18   4   1        3.47      -16.65     29.79 o 
 -17   4   1      252.09      230.54     85.77 o 
 -16   4   1      304.72      195.94     30.82 o 
 -15   4   1      759.95      677.95     49.82 o 
 -14   4   1      204.64      173.24     25.99 o 
 -13   4   1       28.27       20.83     15.99 o 
 -12   4   1      287.13      314.95     19.44 o 
 -11   4   1      326.10      291.61     28.27 o 
 -10   4   1      564.88      488.13     38.92 o 
  -9   4   1      228.20      224.73     12.57 o 
  -8   4   1       48.69       59.85      9.24 o 
  -7   4   1      586.11      530.01     15.93 o 
  -6   4   1       92.02       84.36      9.83 o 
  -5   4   1      223.10      232.33     12.80 o 
  -4   4   1     5155.16     5299.04     99.62 o 
  -3   4   1       26.03       30.85      8.15 o 
  -2   4   1     3863.75     4119.31     68.07 o 
  -1   4   1       72.32       79.51     10.57 o 
   0   4   1     3636.18     3596.38     60.24 o 
   1   4   1     3220.47     3188.96     54.03 o 
   2   4   1     3547.74     3558.17     59.72 o 
   3   4   1     1319.39     1313.19     23.29 o 
   4   4   1       17.54       15.83      6.99 o 
   5   4   1       34.99       44.48      6.76 o 
   6   4   1      592.67      559.39     21.65 o 
   7   4   1     1263.89     1224.16     31.38 o 
   8   4   1      319.56      350.01     16.57 o 
   9   4   1       52.22       26.44     11.08 o 
  10   4   1      140.99      113.49     13.82 o 
  11   4   1       21.66       24.99     13.31 o 
  12   4   1      159.76      151.70     23.62 o 
  13   4   1      415.89      401.32     30.14 o 
  14   4   1      603.14      579.81     39.42 o 
  15   4   1      148.33      137.64     29.97 o 
  16   4   1       25.69       11.32     28.92 o 
  17   4   1       46.89      -12.40     31.28 o 
  18   4   1      379.70      334.52     55.23 o 
  19   4   1      321.51      314.86     40.19 o 
 -18   5   1      195.41      158.26     28.27 o 
 -17   5   1      112.25       78.06     24.47 o 
 -16   5   1       23.32        8.49     20.95 o 
 -15   5   1        0.13      -21.36     19.93 o 
 -14   5   1      274.91      208.01     21.91 o 
 -13   5   1       63.87       52.68     18.46 o 
 -12   5   1      404.54      350.07     32.92 o 
 -11   5   1        9.76       16.25     16.39 o 
 -10   5   1        1.54       16.79     12.77 o 
  -9   5   1       47.32       44.24     13.85 o 
  -8   5   1      549.39      529.64     21.43 o 
  -7   5   1       51.05       47.94     11.79 o 
  -6   5   1       55.76       55.35     11.21 o 
  -5   5   1       46.35       67.18     13.28 o 
  -4   5   1        6.82       -7.18      9.63 o 
  -3   5   1      138.77      164.96     12.80 o 
  -2   5   1      439.62      453.78     15.06 o 
  -1   5   1      362.83      431.57     15.11 o 
   0   5   1     1745.27     1878.13     36.07 o 
   1   5   1        2.54        2.76      7.82 o 
   2   5   1       68.41       67.19      8.94 o 
   3   5   1      558.80      627.02     18.32 o 
   4   5   1       26.80       28.27      8.88 o 
   5   5   1      837.41      879.29     22.29 o 
   6   5   1        2.19       -5.75      9.04 o 
   7   5   1       33.71       42.08     10.23 o 
   8   5   1       64.91       61.45     15.14 o 
   9   5   1      492.79      477.52     41.93 o 
  10   5   1        3.66       -3.34     13.32 o 
  11   5   1       77.25       77.04     15.74 o 
  12   5   1       71.60       50.54     21.48 o 
  13   5   1       83.98       39.67     17.23 o 
  14   5   1      124.40      153.51     20.41 o 
  15   5   1       63.28       67.29     21.82 o 
  16   5   1       18.11       23.35     35.32 o 
  17   5   1       45.78       40.28     24.45 o 
  18   5   1       51.04       17.51     29.87 o 
 -17   6   1      147.68      119.29     38.99 o 
 -16   6   1      300.03      288.52     36.66 o 
 -15   6   1       59.66        5.84     21.68 o 
 -14   6   1       22.61        4.23     27.07 o 
 -13   6   1        0.41       -7.99     21.63 o 
 -12   6   1       21.03       20.23     22.90 o 
 -11   6   1       17.15      -29.15     19.43 o 
 -10   6   1       36.46       17.09     18.92 o 
  -9   6   1       28.19       40.72     27.51 o 
  -8   6   1       76.62       73.82     19.65 o 
  -7   6   1      460.58      492.27     28.32 o 
  -6   6   1      389.33      412.89     19.44 o 
  -5   6   1     1692.05     1634.09     39.82 o 
  -4   6   1      355.31      325.15     21.09 o 
  -3   6   1      816.45      797.02     31.33 o 
  -2   6   1       35.95       48.13     12.75 o 
  -1   6   1       96.94       98.69     12.69 o 
   0   6   1     1275.70     1228.41     28.54 o 
   1   6   1     1894.86     1760.15     39.62 o 
   2   6   1      480.29      444.03     17.10 o 
   3   6   1      646.14      679.01     25.08 o 
   4   6   1      543.24      557.19     19.37 o 
   5   6   1      111.09      150.55     16.76 o 
   6   6   1        4.20       -8.13     13.88 o 
   7   6   1        3.20        9.17     15.41 o 
   8   6   1      225.61      268.65     63.03 o 
   9   6   1      243.83      276.15     31.62 o 
  10   6   1        4.79      -25.16     19.92 o 
  11   6   1      242.83      238.53     71.48 o 
  12   6   1       84.32       37.09     24.67 o 
  13   6   1      238.23      178.88     31.85 o 
  14   6   1      211.83      202.40     23.45 o 
  15   6   1       11.49        8.16     20.77 o 
  16   6   1        4.07        7.16     24.22 o 
  17   6   1       15.42       13.10     31.02 o 
 -15   7   1       31.96       27.28     32.04 o 
 -14   7   1        9.75       40.15     29.53 o 
 -13   7   1        1.76      -21.77     27.08 o 
 -12   7   1      137.33      183.77     29.36 o 
 -11   7   1      547.42      640.26     51.98 o 
 -10   7   1      695.61      694.85     51.12 o 
  -9   7   1      282.92      241.88     28.37 o 
  -8   7   1      507.68      531.66     25.87 o 
  -7   7   1        0.85      -20.84     13.89 o 
  -6   7   1     1284.88     1235.38     36.31 o 
  -5   7   1      120.72      114.33     16.24 o 
  -4   7   1      932.74      888.00     32.15 o 
  -3   7   1      196.14      217.05     29.72 o 
  -2   7   1      441.24      481.80     23.08 o 
  -1   7   1      119.70      132.50     15.59 o 
   0   7   1        2.63       16.54     12.57 o 
   1   7   1       17.64       22.24     11.99 o 
   2   7   1      309.01      265.82     16.88 o 
   3   7   1        1.60       -7.40     12.88 o 
   4   7   1       59.84       54.69     13.85 o 
   5   7   1      373.30      376.64     18.78 o 
   6   7   1      308.51      262.85     17.25 o 
   7   7   1     1139.94     1114.19     40.74 o 
   8   7   1      729.13      677.99     32.93 o 
   9   7   1      183.87      186.26     24.91 o 
  10   7   1      129.03      152.88     25.88 o 
  11   7   1       12.92        6.54     24.72 o 
  12   7   1       68.41       28.79     35.96 o 
  13   7   1      156.87      151.90     37.90 o 
  14   7   1      154.13      231.68     35.08 o 
  15   7   1       56.87      132.22     39.64 o 
 -13   8   1        0.09       -9.96     39.42 o 
 -12   8   1       15.56       -9.72     43.97 o 
 -11   8   1        0.71       10.89     26.51 o 
 -10   8   1       10.92       17.51     25.69 o 
  -9   8   1       24.75       53.87     23.27 o 
  -8   8   1       53.65       35.70     23.87 o 
  -7   8   1       39.99       30.80     18.89 o 
  -6   8   1        9.89       18.58     18.01 o 
  -5   8   1       69.56       93.94     19.13 o 
  -4   8   1       23.71       38.06     17.12 o 
  -3   8   1      401.90      408.94     25.63 o 
  -2   8   1      104.27      109.81     27.52 o 
  -1   8   1       35.28       19.54     16.91 o 
   0   8   1      231.08      234.66     19.79 o 
   1   8   1      260.52      290.66     30.94 o 
   2   8   1      391.59      423.54     25.66 o 
   3   8   1      458.93      479.81     22.23 o 
   4   8   1       14.29       29.99     15.36 o 
   5   8   1        4.17        6.36     14.49 o 
   6   8   1      106.55      137.68     31.84 o 
   7   8   1       62.67      112.16     24.81 o 
   8   8   1        6.73        5.00     48.73 o 
   9   8   1        9.11       10.82     23.89 o 
  10   8   1       16.78       11.95     26.16 o 
  11   8   1       39.67       40.82     28.00 o 
  12   8   1       22.04        0.56     26.64 o 
  13   8   1       54.70       71.91     44.62 o 
 -10   9   1       10.34       29.89     38.55 o 
  -9   9   1       88.05       66.71     28.98 o 
  -8   9   1        3.06       32.44     27.51 o 
  -7   9   1       48.74       48.64     26.62 o 
  -6   9   1       17.14       44.47     21.27 o 
  -5   9   1       10.93      -14.44     23.83 o 
  -4   9   1      132.48      113.02     24.21 o 
  -3   9   1       24.75       21.55     20.01 o 
  -2   9   1       14.15      -11.16     19.37 o 
  -1   9   1        7.52       -4.13     19.25 o 
   0   9   1        2.09       -3.17     16.99 o 
   1   9   1        0.13      -13.76     19.87 o 
   2   9   1       28.94       33.76     24.40 o 
   3   9   1        0.32      -15.77     19.69 o 
   4   9   1      111.93       63.23     25.10 o 
   5   9   1       13.91       13.69     24.62 o 
   6   9   1      154.40      179.71     48.73 o 
   7   9   1       21.03       51.35     26.91 o 
   8   9   1        4.57      -13.98     24.42 o 
   9   9   1        6.71        7.42     25.91 o 
  -5  10   1        1.86        4.43     28.41 o 
  -4  10   1        1.90       -1.06     38.77 o 
  -3  10   1       13.72      -16.75     29.02 o 
  -2  10   1        2.47       46.22     33.79 o 
  -1  10   1        3.77      -30.37     23.94 o 
   0  10   1        1.55      -16.24     32.93 o 
   1  10   1        0.30      -31.62     28.82 o 
   2  10   1        1.54      -40.57     27.05 o 
   3  10   1       26.49       13.86     39.85 o 
   4  10   1       10.33       46.79     41.15 o 
 -21   0   2      307.29      379.05     64.11 o 
 -20   0   2      619.75      821.34     72.34 o 
 -19   0   2     1209.07     1221.61     78.84 o 
 -18   0   2      747.89      714.77     57.62 o 
 -17   0   2      214.28      252.12     46.35 o 
 -16   0   2     2512.41     2774.19    115.23 o 
 -15   0   2     3237.74     3568.67    136.46 o 
 -14   0   2     5329.39     5601.66    196.67 o 
 -13   0   2      443.09      452.43     25.77 o 
 -12   0   2      143.92      154.79     21.44 o 
 -11   0   2      696.54      629.95     26.46 o 
 -10   0   2      358.48      354.46     20.59 o 
  -9   0   2      505.15      575.32     23.49 o 
  -8   0   2        3.67        0.11      9.89 o 
  -7   0   2      225.63      277.89     15.76 o 
  -6   0   2     3405.21     3429.04     81.31 o 
  -5   0   2     3001.19     2886.22    110.68 o 
  -4   0   2    13840.56    12744.88    280.40 o 
  -3   0   2    37115.20    34673.57    753.27 o 
  -2   0   2    36252.66    33064.66    717.89 o 
  -1   0   2      135.96      161.91      7.17 o 
   0   0   2    18003.06    18212.86    575.28 o 
   1   0   2    10708.63    10523.20    328.36 o 
   2   0   2    37338.79    36103.85    817.96 o 
   3   0   2    23615.00    23221.50    527.70 o 
   4   0   2    18048.94    17637.70    682.50 o 
   5   0   2     5066.20     4686.57    287.43 o 
   6   0   2     1138.02     1161.95     89.24 o 
   7   0   2     1157.06     1120.16     72.78 o 
   8   0   2       78.23       55.08     13.63 o 
   9   0   2      409.23      449.38     25.53 o 
  10   0   2      712.81      694.36     33.61 o 
  11   0   2      799.55      727.36     72.56 o 
  12   0   2      645.23      654.86     35.16 o 
  13   0   2     1828.97     1874.68    121.94 o 
  14   0   2     6601.43     6457.25    388.58 o 
  15   0   2     4287.55     4434.63    161.58 o 
  16   0   2     1404.48     1378.43     72.78 o 
  17   0   2      386.96      425.83     48.52 o 
  18   0   2       95.45       82.31     43.32 o 
  19   0   2     1293.99     1525.72     88.37 o 
  20   0   2     1106.88     1312.58     84.47 o 
 -21   1   2      241.76      345.12     41.62 o 
 -20   1   2       97.62      128.79     64.76 o 
 -19   1   2       40.22       29.18     57.83 o 
 -18   1   2      140.42      133.92     48.95 o 
 -17   1   2       41.48       62.77     29.85 o 
 -16   1   2       61.24       20.60     24.81 o 
 -15   1   2      303.61      382.39     56.53 o 
 -14   1   2     1105.90     1161.34     35.58 o 
 -13   1   2     1156.95     1165.01     28.71 o 
 -12   1   2      573.81      580.41     20.76 o 
 -11   1   2      264.28      287.71     13.83 o 
 -10   1   2     1256.27     1077.07     31.33 o 
  -9   1   2    19103.82    18972.28    347.27 o 
  -8   1   2     8477.49     7483.24    274.81 o 
  -7   1   2     8525.94     7944.84    229.54 o 
  -6   1   2      167.57      170.45      8.96 o 
  -5   1   2      471.24      454.32     16.52 o 
  -4   1   2     9704.92     9235.02    166.77 o 
  -3   1   2     4759.91     4766.69     74.46 o 
  -2   1   2    11459.17    11833.88    180.95 o 
  -1   1   2      889.26      857.91     21.03 o 
   0   1   2      100.87      130.53      4.56 o 
   1   1   2     1576.68     1691.18     24.51 o 
   2   1   2     2251.10     2386.80     35.35 o 
   3   1   2     5436.59     5347.62     77.42 o 
   4   1   2    16724.75    16742.06    238.61 o 
   5   1   2     2047.67     1960.16     31.66 o 
   6   1   2     1169.11     1167.07     21.00 o 
   7   1   2     5111.48     5225.99     78.71 o 
   8   1   2    10454.36    10482.14    174.61 o 
   9   1   2    15861.07    14753.05    243.46 o 
  10   1   2     7574.82     7274.98    126.10 o 
  11   1   2     2493.87     2229.90     47.90 o 
  12   1   2       11.65       66.13     42.16 o 
  13   1   2      180.45      193.15     18.58 o 
  14   1   2     6711.90     6660.68    277.05 o 
  15   1   2       16.17       46.23     23.13 o 
  16   1   2      262.19      294.82     30.45 o 
  17   1   2        0.08       -8.06     25.10 o 
  18   1   2        0.52       21.50     26.82 o 
  19   1   2       27.58       55.00     38.99 o 
  20   1   2      126.87      125.48     36.05 o 
 -20   2   2      103.66       69.43     36.20 o 
 -19   2   2       40.64       67.56     36.39 o 
 -18   2   2        4.27      -28.98     31.84 o 
 -17   2   2       65.59       82.06     30.29 o 
 -16   2   2       14.32        8.16     25.29 o 
 -15   2   2      612.90      597.42     37.87 o 
 -14   2   2      272.57      283.64     21.78 o 
 -13   2   2       80.99      107.80     22.44 o 
 -12   2   2      271.16      330.15     18.63 o 
 -11   2   2      636.24      531.26     29.34 o 
 -10   2   2      649.90      574.55     23.96 o 
  -9   2   2      136.39      109.88     10.81 o 
  -8   2   2      114.86       98.68      9.93 o 
  -7   2   2      660.50      658.05     19.22 o 
  -6   2   2      551.97      546.65     16.24 o 
  -5   2   2       12.97       12.68      4.78 o 
  -4   2   2      299.61      330.67      9.32 o 
  -3   2   2      858.69      846.55     19.32 o 
  -2   2   2    42306.99    42311.42    751.66 o 
  -1   2   2      587.33      699.73     15.92 o 
   0   2   2     1082.57     1137.38     23.30 o 
   1   2   2       86.96      102.62      4.70 o 
   2   2   2     3257.07     3211.18     47.49 o 
   3   2   2     5575.32     5581.95     80.39 o 
   4   2   2     1211.41     1228.44     20.90 o 
   5   2   2      473.16      482.21     11.78 o 
   6   2   2        8.50        2.70      5.11 o 
   7   2   2     1084.66     1169.36     22.53 o 
   8   2   2      187.51      181.60     13.28 o 
   9   2   2      121.23      121.35     12.47 o 
  10   2   2       24.93       17.62     11.61 o 
  11   2   2      423.80      392.74     23.32 o 
  12   2   2       21.13       15.90     14.32 o 
  13   2   2        0.70      -11.33     15.99 o 
  14   2   2       15.81        3.27     19.16 o 
  15   2   2      245.09      220.79     29.53 o 
  16   2   2     1253.77     1226.33     51.60 o 
  17   2   2        5.16       15.55     28.62 o 
  18   2   2        4.67       18.53     28.48 o 
  19   2   2       69.11       90.15     31.78 o 
  20   2   2       33.56       62.08     34.83 o 
 -20   3   2        0.06      -45.80     33.30 o 
 -19   3   2       23.45       59.26     34.53 o 
 -18   3   2       58.70       70.24     29.11 o 
 -17   3   2        1.77      -42.07     28.52 o 
 -16   3   2      236.78      191.85     31.42 o 
 -15   3   2      167.11      169.86     28.82 o 
 -14   3   2       52.15       59.76     23.41 o 
 -13   3   2       75.10       67.49     21.52 o 
 -12   3   2      138.09      140.63     23.83 o 
 -11   3   2       89.93       69.39     12.73 o 
 -10   3   2     1399.11     1373.89     34.08 o 
  -9   3   2      510.77      550.92     16.92 o 
  -8   3   2     1296.82     1382.14     27.90 o 
  -7   3   2       41.57       45.75      7.71 o 
  -6   3   2      420.61      410.21     12.67 o 
  -5   3   2        9.04        5.59      7.16 o 
  -4   3   2      221.49      243.85     11.04 o 
  -3   3   2      512.77      575.09     15.93 o 
  -2   3   2      446.31      497.45     14.38 o 
  -1   3   2     3686.69     3688.98     69.42 o 
   0   3   2      254.06      278.84     10.95 o 
   1   3   2      614.02      641.36     20.57 o 
   2   3   2      760.79      740.27     13.87 o 
   3   3   2      460.06      483.00     13.60 o 
   4   3   2      776.03      835.19     14.66 o 
   5   3   2      106.90      123.69      6.43 o 
   6   3   2      392.02      479.78     12.25 o 
   7   3   2       82.37       79.81      9.91 o 
   8   3   2     3882.84     4094.55     64.54 o 
   9   3   2     1278.71     1325.69     31.68 o 
  10   3   2     1067.13     1030.60     29.14 o 
  11   3   2      237.37      270.09     24.45 o 
  12   3   2      616.21      613.36     27.92 o 
  13   3   2      233.47      270.04     24.16 o 
  14   3   2      120.33      150.86     27.94 o 
  15   3   2      174.11      200.71     52.20 o 
  16   3   2       28.92       -4.22     40.94 o 
  17   3   2      126.96      100.99     32.67 o 
  18   3   2        9.72      -25.59     28.28 o 
  19   3   2       51.16       82.79     45.92 o 
  20   3   2        1.21      -15.16     57.62 o 
 -19   4   2       72.14       71.01     33.08 o 
 -18   4   2        0.31      -38.63     29.73 o 
 -17   4   2       66.64        9.52     52.42 o 
 -16   4   2      818.89      760.41     39.12 o 
 -15   4   2      793.09      707.57     36.58 o 
 -14   4   2      676.45      655.57     28.38 o 
 -13   4   2      103.60       94.77     16.88 o 
 -12   4   2       55.82       30.79     15.46 o 
 -11   4   2      221.68      216.19     20.07 o 
 -10   4   2      179.04      182.38     13.01 o 
  -9   4   2      236.53      240.06     13.00 o 
  -8   4   2      680.93      695.17     19.30 o 
  -7   4   2      116.50      121.70     12.46 o 
  -6   4   2        2.42      -10.19      8.70 o 
  -5   4   2     1694.03     1602.14     35.73 o 
  -4   4   2      732.94      748.23     21.36 o 
  -3   4   2    20532.18    21578.75    504.21 o 
  -2   4   2    12348.79    12563.30    197.47 o 
  -1   4   2      792.50      765.16     20.10 o 
   0   4   2     1000.22     1011.99     28.17 o 
   1   4   2      489.07      572.36     59.35 o 
   2   4   2     4954.00     5158.45     76.56 o 
   3   4   2     8800.87     8951.42    168.83 o 
   4   4   2     4650.96     4809.65    100.01 o 
   5   4   2      417.93      420.97     14.55 o 
   6   4   2     1097.98     1084.30     19.81 o 
   7   4   2       86.62       85.84      8.22 o 
   8   4   2      209.09      233.20     10.95 o 
   9   4   2       91.11       85.88     10.83 o 
  10   4   2       14.22       14.65     11.48 o 
  11   4   2        4.94        4.49     11.57 o 
  12   4   2      192.76      210.33     21.34 o 
  13   4   2      718.01      683.05     85.34 o 
  14   4   2      240.16      315.06     78.19 o 
  15   4   2      783.93      835.18    105.27 o 
  16   4   2     1462.75     1444.38    113.71 o 
  17   4   2      282.51      266.25     35.82 o 
  18   4   2        3.25      -34.74     32.47 o 
  19   4   2        9.82       46.00     36.98 o 
 -18   5   2        3.76       -2.60     24.06 o 
 -17   5   2       20.14        2.91     22.33 o 
 -16   5   2       22.96       -5.28     21.15 o 
 -15   5   2      163.84      225.21     23.02 o 
 -14   5   2      422.24      362.30     37.34 o 
 -13   5   2      469.00      467.44     28.48 o 
 -12   5   2       35.10        5.22     15.05 o 
 -11   5   2      140.75      142.67     21.78 o 
 -10   5   2      552.00      549.69     25.31 o 
  -9   5   2     3557.22     3521.20     72.87 o 
  -8   5   2     6764.63     6575.60    129.09 o 
  -7   5   2      589.21      587.82     33.79 o 
  -6   5   2      117.57      132.07     14.18 o 
  -5   5   2      556.36      537.45     20.55 o 
  -4   5   2     1266.57     1174.88     29.89 o 
  -3   5   2      943.99      960.31     33.37 o 
  -2   5   2     1695.18     1752.58     33.89 o 
  -1   5   2       68.26       74.18      9.92 o 
   0   5   2       34.03       31.33      9.03 o 
   1   5   2      310.06      284.02     13.48 o 
   2   5   2      515.65      464.02     17.90 o 
   3   5   2     2166.28     2033.73     52.25 o 
   4   5   2     3840.00     3712.37     92.68 o 
   5   5   2      139.75      133.47     12.82 o 
   6   5   2      173.80      171.06     13.64 o 
   7   5   2     1101.81      899.76     26.50 o 
   8   5   2     2352.88     2204.17     60.56 o 
   9   5   2     3118.25     2993.53    167.65 o 
  10   5   2     2846.32     2790.68     95.09 o 
  11   5   2      658.96      750.22     33.00 o 
  12   5   2       67.45       95.15     17.46 o 
  13   5   2      310.73      331.67     24.54 o 
  14   5   2      408.49      431.29     37.23 o 
  15   5   2      288.21      239.10     27.16 o 
  16   5   2       52.66       44.28     24.05 o 
  17   5   2       41.60       47.22     25.98 o 
  18   5   2        0.68        8.64     30.99 o 
 -17   6   2       27.75       17.78     32.71 o 
 -16   6   2       75.10       51.76     22.94 o 
 -15   6   2      246.17      246.84     52.42 o 
 -14   6   2      415.14      291.70    150.32 o 
 -13   6   2       99.67       57.81     66.71 o 
 -12   6   2       12.86       -0.59     21.63 o 
 -11   6   2        5.83        9.01     21.01 o 
 -10   6   2        7.61       21.53     19.66 o 
  -9   6   2      353.08      315.33     23.48 o 
  -8   6   2        0.98        6.95     14.48 o 
  -7   6   2       16.31        1.38     13.16 o 
  -6   6   2      261.90      297.59     17.53 o 
  -5   6   2       42.76       38.74     13.32 o 
  -4   6   2       73.11       85.15     13.56 o 
  -3   6   2     1010.07     1063.53     39.63 o 
  -2   6   2      931.21     1004.44     55.41 o 
  -1   6   2      878.88      898.28     26.53 o 
   0   6   2      146.27      168.76     13.93 o 
   1   6   2      104.27       75.82     12.91 o 
   2   6   2     1696.74     1644.03     57.37 o 
   3   6   2      567.49      584.20     37.11 o 
   4   6   2     1850.33     1910.18     44.08 o 
   5   6   2      340.66      382.52     29.20 o 
   6   6   2        8.36       15.44     12.87 o 
   7   6   2       65.74       63.15     13.64 o 
   8   6   2      201.26      221.35     21.95 o 
   9   6   2       41.55       31.08     19.23 o 
  10   6   2       34.93       15.16     21.44 o 
  11   6   2       13.33       30.71     21.85 o 
  12   6   2       12.69        9.57     27.51 o 
  13   6   2      198.42      212.13     33.97 o 
  14   6   2      399.06      372.90     27.69 o 
  15   6   2      215.50      205.52     26.20 o 
  16   6   2      165.18      150.71     27.76 o 
  17   6   2        2.89       15.98     30.48 o 
 -15   7   2        6.72       13.43     38.99 o 
 -14   7   2        3.90        3.50     27.05 o 
 -13   7   2       53.67       63.02     37.04 o 
 -12   7   2      124.67      125.28     34.44 o 
 -11   7   2        5.49        9.97     24.34 o 
 -10   7   2        6.35       21.88     21.52 o 
  -9   7   2      225.24      235.20     20.84 o 
  -8   7   2        1.44        6.91     16.56 o 
  -7   7   2       52.38       35.33     16.09 o 
  -6   7   2      220.17      193.99     19.27 o 
  -5   7   2       53.09       81.34     15.90 o 
  -4   7   2      191.86      214.98     18.61 o 
  -3   7   2        1.29       -1.48     14.61 o 
  -2   7   2       20.17       22.74     14.57 o 
  -1   7   2        0.43       -6.63     12.83 o 
   0   7   2       64.89       82.43     14.27 o 
   1   7   2      122.34      128.15     25.44 o 
   2   7   2        2.16        8.14     13.77 o 
   3   7   2       30.24       10.23     13.71 o 
   4   7   2       90.85      127.98     25.06 o 
   5   7   2       68.99      101.78     16.08 o 
   6   7   2        0.59        4.59     15.82 o 
   7   7   2        1.18      -17.99     14.65 o 
   8   7   2       41.07       57.32     17.48 o 
   9   7   2       72.22      137.10     24.50 o 
  10   7   2        0.25       15.76     23.53 o 
  11   7   2       25.94       19.09     45.92 o 
  12   7   2        1.79        3.77     25.49 o 
  13   7   2       37.60       15.92     30.22 o 
  14   7   2       49.54       43.02     32.43 o 
  15   7   2        6.07       18.19     58.48 o 
 -13   8   2        2.69      -32.92     38.12 o 
 -12   8   2        0.44        4.49     28.40 o 
 -11   8   2       51.65       53.15     29.67 o 
 -10   8   2        2.21       32.41     25.07 o 
  -9   8   2       35.76       65.25     26.08 o 
  -8   8   2        1.39       10.60     19.31 o 
  -7   8   2        4.61       -6.04     18.49 o 
  -6   8   2      197.68      198.44     28.48 o 
  -5   8   2       14.38       22.63     17.65 o 
  -4   8   2      270.90      220.89     21.29 o 
  -3   8   2       89.76       55.40     17.84 o 
  -2   8   2        2.23        1.13     17.92 o 
  -1   8   2        9.56       -5.49     20.80 o 
   0   8   2        2.60      -17.86     15.11 o 
   1   8   2       20.19        9.12     16.66 o 
   2   8   2        0.62       -5.33     16.26 o 
   3   8   2       43.03       12.30     16.57 o 
   4   8   2       60.79       73.50     17.53 o 
   5   8   2       46.46       56.93     18.09 o 
   6   8   2       16.12       48.67     18.23 o 
   7   8   2      289.05      327.56     23.55 o 
   8   8   2       17.74       34.47     24.93 o 
   9   8   2        0.28       25.34     24.81 o 
  10   8   2        6.36      -25.93     25.85 o 
  11   8   2       34.32       31.27     37.47 o 
  12   8   2       13.31       -8.32     29.39 o 
  13   8   2       65.31       74.51     48.08 o 
 -10   9   2      119.61      162.88     44.62 o 
  -9   9   2       76.48       63.25     40.29 o 
  -8   9   2       78.42       62.62     28.29 o 
  -7   9   2        4.28       -0.30     21.97 o 
  -6   9   2        6.13        8.25     20.71 o 
  -5   9   2        3.76      -17.64     23.97 o 
  -4   9   2       16.15       11.76     20.42 o 
  -3   9   2        0.36      -15.28     19.48 o 
  -2   9   2       72.82       72.19     21.78 o 
  -1   9   2       19.50       37.29     17.11 o 
   0   9   2       29.15       18.29     17.92 o 
   1   9   2       74.99       77.48     21.60 o 
   2   9   2       32.02       17.75     19.67 o 
   3   9   2      132.00      112.29     21.42 o 
   4   9   2        1.48        3.84     19.44 o 
   5   9   2        6.67      -10.32     19.36 o 
   6   9   2        4.23       13.77     20.42 o 
   7   9   2      122.65      105.41     27.97 o 
   8   9   2       72.66       71.50     40.50 o 
   9   9   2      135.02       88.81     41.15 o 
  -4  10   2       14.61        9.25     28.37 o 
  -3  10   2       68.06      110.91     38.55 o 
  -2  10   2       53.30       30.76     35.96 o 
  -1  10   2       23.48      -33.10     35.74 o 
   0  10   2        0.88        8.21     28.48 o 
   1  10   2        0.54       -6.78     31.09 o 
   2  10   2       60.86       51.18     29.50 o 
   3  10   2       60.63       44.13     30.82 o 
   4  10   2       43.89       24.01     29.48 o 
 -21   1   3        1.04       31.19     48.95 o 
 -20   1   3       66.40       58.90     53.72 o 
 -19   1   3       28.29       70.71     30.88 o 
 -18   1   3        6.62       31.23     29.05 o 
 -17   1   3        1.15        8.82     42.45 o 
 -16   1   3       23.50       55.46     23.49 o 
 -15   1   3        8.86       -2.19     16.45 o 
 -14   1   3      274.01      299.08     20.32 o 
 -13   1   3     1058.27     1144.69     28.62 o 
 -12   1   3     1942.84     1999.57     40.64 o 
 -11   1   3     1038.31     1045.99     26.06 o 
 -10   1   3      647.30      695.16     20.06 o 
  -9   1   3     1594.44     1611.09     66.28 o 
  -8   1   3     2062.00     1850.33     46.39 o 
  -7   1   3     7375.30     6888.81    219.22 o 
  -6   1   3     6069.35     5583.51     90.63 o 
  -5   1   3      172.38      195.41      8.58 o 
  -4   1   3        0.47        1.63      4.62 o 
  -3   1   3      364.55      345.87      8.10 o 
  -2   1   3     2183.29     2144.74     40.64 o 
  -1   1   3      515.76      490.49     11.44 o 
   0   1   3      327.10      347.44     10.54 o 
   1   1   3       56.37       63.22      2.82 o 
   2   1   3      221.24      221.96      6.82 o 
   3   1   3     5125.73     5142.45     82.92 o 
   4   1   3     3209.24     3180.83     60.40 o 
   5   1   3     8151.18     8096.12    117.36 o 
   6   1   3    10429.17    10954.70    158.35 o 
   7   1   3     1058.09      957.90     18.97 o 
   8   1   3     1727.46     1853.29     32.10 o 
   9   1   3     2387.09     2305.11     45.47 o 
  10   1   3     4203.90     4074.27     74.58 o 
  11   1   3     6743.68     6601.91    115.88 o 
  12   1   3     4677.32     4459.06    145.81 o 
  13   1   3      611.20      626.50     32.98 o 
  14   1   3      402.83      428.95     33.95 o 
  15   1   3       13.10       17.06     17.71 o 
  16   1   3      113.37      127.58     20.58 o 
  17   1   3        1.56      -14.11     22.93 o 
  18   1   3        1.32      -29.03     26.83 o 
  19   1   3       41.41       25.05     30.61 o 
  20   1   3        3.55      -27.91     30.31 o 
 -20   2   3      230.39      303.35     40.90 o 
 -19   2   3      881.72      970.56     51.19 o 
 -18   2   3     1173.62     1271.44    131.04 o 
 -17   2   3      262.46      251.97     33.70 o 
 -16   2   3        1.65       10.77     19.71 o 
 -15   2   3     1079.61     1125.92     37.16 o 
 -14   2   3     1261.67     1371.28     39.60 o 
 -13   2   3     2158.07     2205.40     44.98 o 
 -12   2   3     1096.68     1129.84     28.60 o 
 -11   2   3       60.09       81.20     11.36 o 
 -10   2   3       12.97        0.09     12.27 o 
  -9   2   3      238.54      215.15     20.08 o 
  -8   2   3       57.16       52.95      9.67 o 
  -7   2   3     2302.97     2267.38     46.83 o 
  -6   2   3     2125.10     2116.64     45.63 o 
  -5   2   3     1936.92     2048.58     35.31 o 
  -4   2   3       82.05       81.81      5.44 o 
  -3   2   3    15819.55    15782.50    282.84 o 
  -2   2   3    13209.22    13607.94    244.05 o 
  -1   2   3    15953.09    16367.97    292.77 o 
   0   2   3    21448.38    22450.93    400.42 o 
   1   2   3     3362.25     3319.74     54.40 o 
   2   2   3       74.51       77.43      4.50 o 
   3   2   3     4946.72     5043.81     66.35 o 
   4   2   3     6338.87     5938.75     86.89 o 
   5   2   3    11465.00    11318.10    163.09 o 
   6   2   3     8434.76     8585.10    125.22 o 
   7   2   3       43.30       33.10      6.93 o 
   8   2   3      405.35      404.63     13.66 o 
   9   2   3       34.64       46.40      8.64 o 
  10   2   3     1397.19     1364.11     33.42 o 
  11   2   3      584.42      569.66     22.68 o 
  12   2   3      696.22      680.10     36.76 o 
  13   2   3        1.50        7.54     27.32 o 
  14   2   3       62.42       54.67     17.94 o 
  15   2   3     1646.49     1619.86     71.03 o 
  16   2   3     2210.36     2229.58     92.12 o 
  17   2   3     2925.12     3258.43    127.58 o 
  18   2   3      917.18      957.08     49.62 o 
  19   2   3       95.95       87.31     33.18 o 
  20   2   3      150.83      175.47     51.77 o 
 -20   3   3      157.97      266.42     51.98 o 
 -19   3   3       11.18       30.49     34.06 o 
 -18   3   3       49.52       35.40     32.27 o 
 -17   3   3       53.28       77.61     23.88 o 
 -16   3   3      217.50      214.91     39.52 o 
 -15   3   3       12.67        8.04     19.35 o 
 -14   3   3      129.28      141.64     24.14 o 
 -13   3   3     1303.12     1306.37    108.08 o 
 -12   3   3      969.44      942.43     30.18 o 
 -11   3   3     3497.36     3385.48     72.59 o 
 -10   3   3     1344.36     1271.32     28.34 o 
  -9   3   3     3524.58     3313.88     57.27 o 
  -8   3   3     7869.05     7510.38    136.58 o 
  -7   3   3     6987.05     6937.85    110.61 o 
  -6   3   3     8198.43     7932.67    124.95 o 
  -5   3   3     4381.79     4613.74     87.26 o 
  -4   3   3      245.59      305.40     12.46 o 
  -3   3   3     5270.04     5831.69    108.04 o 
  -2   3   3     4223.49     4337.26     81.25 o 
  -1   3   3     2621.35     2727.07     55.98 o 
   0   3   3       11.84       18.18      5.19 o 
   1   3   3      105.65      130.95      8.13 o 
   2   3   3      226.17      249.47      7.89 o 
   3   3   3     2959.55     2863.25     43.92 o 
   4   3   3     4259.41     4140.78     55.93 o 
   5   3   3    10745.57    10392.25    135.42 o 
   6   3   3     2750.79     2714.10     39.02 o 
   7   3   3     1066.43      992.88     25.82 o 
   8   3   3       41.44       41.10      8.25 o 
   9   3   3     2984.35     2809.22     47.28 o 
  10   3   3     8953.15     8702.64    130.62 o 
  11   3   3     2639.18     2474.89     52.30 o 
  12   3   3     4138.17     3930.21    127.49 o 
  13   3   3      169.36      158.65     19.26 o 
  14   3   3       22.77       25.71     18.75 o 
  15   3   3       10.59        4.54     29.35 o 
  16   3   3      419.56      459.63     31.31 o 
  17   3   3       11.17       -8.57     28.31 o 
  18   3   3       24.82       35.53     32.37 o 
  19   3   3        3.68      -34.95     31.12 o 
 -19   4   3       18.06       26.92     24.69 o 
 -18   4   3      178.30      160.76     25.66 o 
 -17   4   3      409.98      342.97     55.52 o 
 -16   4   3       44.79       46.12     20.87 o 
 -15   4   3       78.63       56.96     18.89 o 
 -14   4   3      230.85      225.35     20.59 o 
 -13   4   3      636.40      578.30     41.14 o 
 -12   4   3      357.15      324.68     49.15 o 
 -11   4   3      198.47      218.71     14.60 o 
 -10   4   3       42.81       33.43     10.83 o 
  -9   4   3      224.88      217.28     12.86 o 
  -8   4   3      400.36      368.17     17.45 o 
  -7   4   3        2.45        9.81     10.25 o 
  -6   4   3      412.28      410.61     17.47 o 
  -5   4   3      765.51      785.79     22.79 o 
  -4   4   3     3035.24     3175.53     62.89 o 
  -3   4   3     1703.30     1714.18     37.13 o 
  -2   4   3     3697.41     3637.93     61.18 o 
  -1   4   3      727.00      696.77     19.70 o 
   0   4   3     6994.80     7347.75    118.92 o 
   1   4   3      570.49      595.38     16.71 o 
   2   4   3       16.04        6.80      5.22 o 
   3   4   3     1701.40     1766.00     29.59 o 
   4   4   3     3607.66     3610.72     55.77 o 
   5   4   3     1180.22     1220.40     27.92 o 
   6   4   3      495.06      482.04     15.20 o 
   7   4   3      284.81      336.24     12.56 o 
   8   4   3       13.12       11.00      8.35 o 
   9   4   3      230.74      243.95     11.94 o 
  10   4   3      149.23      145.51     11.39 o 
  11   4   3      107.56      107.46     13.45 o 
  12   4   3      177.52      203.15     19.84 o 
  13   4   3        0.79        2.29     19.72 o 
  14   4   3       72.27      102.52     23.79 o 
  15   4   3      863.26      821.94     53.05 o 
  16   4   3      179.73      206.49     55.23 o 
  17   4   3      387.44      459.76     90.54 o 
  18   4   3      110.03      115.44     35.59 o 
  19   4   3       28.78      100.93     54.58 o 
 -18   5   3        2.75      -34.27     24.98 o 
 -17   5   3        6.28      -30.56     21.69 o 
 -16   5   3       29.58        7.44     22.34 o 
 -15   5   3       39.00        9.63     18.84 o 
 -14   5   3      183.45      157.23     20.05 o 
 -13   5   3        1.40        5.41     16.30 o 
 -12   5   3        0.80      -12.77     14.90 o 
 -11   5   3       54.59       52.85     18.38 o 
 -10   5   3       23.66       16.50     14.38 o 
  -9   5   3        3.34        5.39     13.62 o 
  -8   5   3     1000.89      991.01     29.37 o 
  -7   5   3      149.32      200.99     15.85 o 
  -6   5   3        1.15      -13.85     10.22 o 
  -5   5   3      417.75      411.25     18.26 o 
  -4   5   3        8.09        5.97     10.50 o 
  -3   5   3        1.81        4.00     19.22 o 
  -2   5   3       87.40       80.76      9.94 o 
  -1   5   3      149.48      145.70     11.72 o 
   0   5   3        2.29        2.18      9.36 o 
   1   5   3       89.50      109.44     24.95 o 
   2   5   3      313.05      330.14     15.22 o 
   3   5   3      164.62      175.73     12.51 o 
   4   5   3       46.66       36.22     12.80 o 
   5   5   3      118.65       94.61     15.89 o 
   6   5   3      157.74      146.33     15.91 o 
   7   5   3      350.09      375.34     30.17 o 
   8   5   3       99.64      109.16     15.09 o 
   9   5   3       42.42       35.29     11.20 o 
  10   5   3        4.09        5.66     11.64 o 
  11   5   3       31.78       23.31     15.33 o 
  12   5   3       19.01       14.48     15.94 o 
  13   5   3      171.83      177.31     21.46 o 
  14   5   3      176.67      183.36     22.90 o 
  15   5   3        8.95        8.06     20.56 o 
  16   5   3       64.00       62.07     24.52 o 
  17   5   3       12.35       -9.55     23.08 o 
  18   5   3        3.24        7.89     32.46 o 
 -17   6   3        7.38      -16.46     41.15 o 
 -16   6   3        1.78        1.87     28.29 o 
 -15   6   3       71.28       96.92     45.05 o 
 -14   6   3       76.42       36.98     26.74 o 
 -13   6   3       18.24       22.20     34.87 o 
 -12   6   3        0.43      -21.23     21.83 o 
 -11   6   3       13.98       11.23     21.29 o 
 -10   6   3       46.08       61.49     31.15 o 
  -9   6   3      192.17      220.21     19.50 o 
  -8   6   3      135.13      158.68     17.40 o 
  -7   6   3      139.41      149.68     16.51 o 
  -6   6   3        3.05      -15.03     13.20 o 
  -5   6   3      493.99      494.67     22.00 o 
  -4   6   3      432.85      445.45     20.52 o 
  -3   6   3     1817.00     1856.08     90.22 o 
  -2   6   3     1097.89     1073.91     30.56 o 
  -1   6   3      892.99      801.81     32.06 o 
   0   6   3      469.20      414.45     19.21 o 
   1   6   3      400.06      424.60     34.87 o 
   2   6   3       23.44       41.29     12.86 o 
   3   6   3      388.20      351.83     32.15 o 
   4   6   3      254.72      230.79     19.68 o 
   5   6   3       58.15       59.07     13.57 o 
   6   6   3      234.52      271.16     17.24 o 
   7   6   3      519.71      542.43     31.77 o 
   8   6   3       51.91       67.83     16.09 o 
   9   6   3      563.37      535.57     29.72 o 
  10   6   3       60.33       34.66     17.01 o 
  11   6   3      149.47      124.51     26.46 o 
  12   6   3       33.38       44.95     26.46 o 
  13   6   3        0.79        3.90     51.98 o 
  14   6   3       35.75       14.55     21.36 o 
  15   6   3       61.41       20.15     23.54 o 
  16   6   3      266.65      245.03     28.35 o 
 -15   7   3       47.20       20.36     42.45 o 
 -14   7   3       94.14       79.57     30.06 o 
 -13   7   3      166.07      142.85     47.22 o 
 -12   7   3      125.81      103.92     32.06 o 
 -11   7   3       62.80       45.32     25.99 o 
 -10   7   3       34.33       30.60     22.68 o 
  -9   7   3      530.75      564.41     27.63 o 
  -8   7   3      369.83      386.29     23.53 o 
  -7   7   3      221.76      235.79     21.05 o 
  -6   7   3      678.83      707.93     28.31 o 
  -5   7   3        8.38       17.34     15.54 o 
  -4   7   3       74.42       61.27     15.98 o 
  -3   7   3        1.50       -4.58     15.09 o 
  -2   7   3       15.58       21.20     14.91 o 
  -1   7   3        4.97        7.74     12.23 o 
   0   7   3       15.17       -0.25     13.96 o 
   1   7   3       19.28       31.80     14.49 o 
   2   7   3       74.59      102.82     15.91 o 
   3   7   3      760.13      679.64     28.70 o 
   4   7   3      798.55      747.34     29.32 o 
   5   7   3      424.25      407.45     21.33 o 
   6   7   3      348.07      341.85     22.48 o 
   7   7   3       50.40       67.77     23.74 o 
   8   7   3      102.70       76.47     18.58 o 
   9   7   3      449.19      367.26     23.88 o 
  10   7   3      211.81      231.75     73.64 o 
  11   7   3      908.57      978.16     65.85 o 
  12   7   3      277.91      247.59     33.69 o 
  13   7   3       16.06       28.22     51.98 o 
  14   7   3        2.77       24.73     32.93 o 
 -12   8   3       30.11      -19.93     35.09 o 
 -11   8   3       19.52        7.59     26.21 o 
 -10   8   3       33.98       -4.38     24.41 o 
  -9   8   3        1.81      -35.18     25.34 o 
  -8   8   3       24.93       -3.65     18.87 o 
  -7   8   3       71.30       52.11     20.00 o 
  -6   8   3       18.56       22.86     17.64 o 
  -5   8   3       49.01       44.42     18.49 o 
  -4   8   3        1.90       -5.26     18.17 o 
  -3   8   3       45.65       30.85     18.44 o 
  -2   8   3      279.91      321.86     23.33 o 
  -1   8   3      378.49      408.63     24.18 o 
   0   8   3      346.12      449.55     60.21 o 
   1   8   3       29.16       20.21     17.07 o 
   2   8   3        5.39       -3.84     15.89 o 
   3   8   3       44.93       44.49     17.44 o 
   4   8   3      316.34      287.91     22.16 o 
   5   8   3      272.97      269.33     22.44 o 
   6   8   3      261.69      346.95     47.16 o 
   7   8   3        2.34      -17.02     17.46 o 
   8   8   3       59.43       55.71     33.12 o 
   9   8   3       82.05       55.87     27.08 o 
  10   8   3       12.92        0.59     26.95 o 
  11   8   3       89.89       51.49     30.17 o 
  12   8   3        9.29       16.46     45.92 o 
  -9   9   3        5.24       23.39     35.52 o 
  -8   9   3       16.82       27.94     31.84 o 
  -7   9   3        6.83       19.11     22.22 o 
  -6   9   3       86.65       91.20     29.05 o 
  -5   9   3        6.87        4.44     21.15 o 
  -4   9   3        7.23      -25.17     19.49 o 
  -3   9   3        4.47       20.49     20.52 o 
  -2   9   3       16.75       27.73     19.56 o 
  -1   9   3       58.55       22.02     42.39 o 
   0   9   3        1.39       -8.52     17.13 o 
   1   9   3        2.14       14.14     20.14 o 
   2   9   3       15.62       22.92     20.50 o 
   3   9   3        0.27      -23.63     19.69 o 
   4   9   3        1.78        4.40     20.20 o 
   5   9   3        0.36       -2.61     20.59 o 
   6   9   3        1.88      -31.05     20.70 o 
   7   9   3        1.73        2.58     22.26 o 
   8   9   3       11.05      -10.40     40.72 o 
   9   9   3        3.45      -27.72     40.29 o 
  -2  10   3        0.56      -22.74     29.46 o 
  -1  10   3        5.06       -3.18     43.97 o 
   0  10   3        0.50      -21.38     49.60 o 
   1  10   3        3.83      -43.96     45.70 o 
   2  10   3        0.17      -28.81     26.70 o 
 -20   0   4        1.62      -12.56     42.89 o 
 -19   0   4      237.77      313.63     49.38 o 
 -18   0   4      590.72      800.55     63.25 o 
 -17   0   4     2141.38     2305.04    102.67 o 
 -16   0   4      557.41      614.71     53.28 o 
 -15   0   4      286.31      289.92     30.54 o 
 -14   0   4       33.63       41.62     23.83 o 
 -13   0   4     2732.98     2910.05     78.53 o 
 -12   0   4     2068.52     2145.89     61.55 o 
 -11   0   4       57.53       50.10     19.93 o 
 -10   0   4     1139.52     1128.39     38.11 o 
  -9   0   4      452.51      492.35     42.89 o 
  -8   0   4        1.52      -17.46     11.64 o 
  -7   0   4      189.35      188.06     22.53 o 
  -6   0   4     2957.21     2966.05     73.19 o 
  -5   0   4    11384.75    10982.42    244.74 o 
  -4   0   4    15464.72    14455.45    318.86 o 
  -3   0   4     1422.33     1663.57     41.80 o 
  -2   0   4     1691.44     1570.77     58.48 o 
  -1   0   4     7242.36     7320.15    230.46 o 
   0   0   4    34201.90    29918.50   3251.35 o 
   1   0   4    28906.08    28964.15    629.55 o 
   2   0   4    12764.10    12554.33    229.82 o 
   3   0   4     3217.79     3329.11     63.41 o 
   4   0   4      973.03     1228.99     26.46 o 
   5   0   4    22970.42    24260.52    442.01 o 
   6   0   4     3341.94     3082.50     60.22 o 
   7   0   4     5840.32     5422.99    103.02 o 
   8   0   4      166.36      158.16     15.01 o 
   9   0   4      779.08      715.90     31.20 o 
  10   0   4      162.98      211.07     29.02 o 
  11   0   4      951.93      989.55     40.34 o 
  12   0   4      187.15      240.98     29.46 o 
  13   0   4     4114.32     3772.38    158.77 o 
  14   0   4     2622.95     2418.09    221.36 o 
  15   0   4       73.93       50.33     26.31 o 
  16   0   4     1077.66     1050.12    100.93 o 
  17   0   4     1783.56     1858.82    231.33 o 
  18   0   4     2878.41     2873.06    265.33 o 
  19   0   4     1333.63     1357.64     83.61 o 
  20   0   4      644.75      570.52     60.65 o 
 -20   1   4       20.14       55.13     32.49 o 
 -19   1   4       64.01       78.57     31.57 o 
 -18   1   4      180.82      185.89     48.30 o 
 -17   1   4        0.35       -3.98     25.29 o 
 -16   1   4      165.64      214.08     22.58 o 
 -15   1   4      117.48      117.28     16.40 o 
 -14   1   4      157.53      169.15     15.85 o 
 -13   1   4      144.63      170.26     15.35 o 
 -12   1   4      871.86      939.29     25.90 o 
 -11   1   4     7504.47     7450.27    122.90 o 
 -10   1   4     2183.34     1985.77     40.02 o 
  -9   1   4      950.60      910.79     23.76 o 
  -8   1   4      100.69      107.73     10.11 o 
  -7   1   4     5509.62     5204.48    121.93 o 
  -6   1   4     6714.47     6148.12    100.23 o 
  -5   1   4     9921.32     9736.72    135.93 o 
  -4   1   4     4372.05     4058.11     66.73 o 
  -3   1   4      177.31      161.37      6.98 o 
  -2   1   4     1177.12     1226.45     22.37 o 
  -1   1   4      268.20      262.89     18.16 o 
   0   1   4      962.99     1053.35     23.37 o 
   1   1   4     3068.55     3224.94     60.76 o 
   2   1   4      166.27      169.73      5.50 o 
   3   1   4      345.89      337.17      9.92 o 
   4   1   4     1054.61     1055.59     16.80 o 
   5   1   4     7777.92     7966.52    116.43 o 
   6   1   4     8016.97     7534.18    110.27 o 
   7   1   4     8540.08     8046.65    117.84 o 
   8   1   4     5404.21     5335.29     80.73 o 
   9   1   4      219.46      207.90     16.76 o 
  10   1   4     1160.21     1153.28     29.37 o 
  11   1   4     4312.00     4114.58     76.20 o 
  12   1   4     7482.75     6934.62    185.08 o 
  13   1   4      146.43      126.07     16.70 o 
  14   1   4     2010.99     1759.40     56.52 o 
  15   1   4        0.65      -24.59     16.40 o 
  16   1   4        0.84        9.64     19.22 o 
  17   1   4       39.43       42.93     20.52 o 
  18   1   4       48.15       45.68     25.20 o 
  19   1   4       13.94       35.08     31.13 o 
  20   1   4       18.76       -1.00     28.98 o 
 -20   2   4       69.97       83.83     38.55 o 
 -19   2   4        1.94      -21.68     40.94 o 
 -18   2   4       31.97       46.20     29.43 o 
 -17   2   4      197.08      185.07     24.30 o 
 -16   2   4      182.60      193.82     22.83 o 
 -15   2   4       79.97       72.92     18.39 o 
 -14   2   4        2.55       -8.79     15.88 o 
 -13   2   4        9.68       22.02     13.56 o 
 -12   2   4      300.27      273.07     17.95 o 
 -11   2   4      349.32      348.24     16.89 o 
 -10   2   4      738.30      746.65     22.20 o 
  -9   2   4        4.09        3.38      8.83 o 
  -8   2   4      388.30      340.64     12.18 o 
  -7   2   4      205.78      196.38      9.54 o 
  -6   2   4       46.07       39.67      6.65 o 
  -5   2   4       34.26       52.81      6.08 o 
  -4   2   4      628.58      619.18     22.19 o 
  -3   2   4       13.83       20.21      5.18 o 
  -2   2   4     3017.85     3504.64     79.61 o 
  -1   2   4     1628.89     1731.15     34.55 o 
   0   2   4     2777.54     2864.56     60.71 o 
   1   2   4      374.55      386.14      9.95 o 
   2   2   4     2687.72     2716.62     38.17 o 
   3   2   4      132.15      149.72      5.41 o 
   4   2   4       79.81       80.74      5.46 o 
   5   2   4     2362.81     2388.15     34.11 o 
   6   2   4      189.35      248.69     14.65 o 
   7   2   4      708.81      686.51     16.73 o 
   8   2   4      103.63      122.20      8.97 o 
   9   2   4        1.48       -6.49      8.44 o 
  10   2   4        6.18        4.31     11.28 o 
  11   2   4      385.83      397.10     19.13 o 
  12   2   4      163.29      126.18     16.77 o 
  13   2   4      315.23      301.56     25.76 o 
  14   2   4      233.11      217.29     25.59 o 
  15   2   4       11.96      -28.14     18.76 o 
  16   2   4        3.74        5.48     19.57 o 
  17   2   4      398.41      455.51     34.20 o 
  18   2   4      201.25      232.07     28.94 o 
  19   2   4        3.54      -22.67     29.06 o 
 -19   3   4        5.27       42.90     50.90 o 
 -18   3   4        3.34       11.46     31.24 o 
 -17   3   4       47.93       56.50     23.04 o 
 -16   3   4       40.77       48.63     24.68 o 
 -15   3   4       14.15        5.82     18.82 o 
 -14   3   4       87.53       29.59     18.63 o 
 -13   3   4      105.68       97.00     15.14 o 
 -12   3   4      801.06      783.77     23.90 o 
 -11   3   4      214.09      227.38     17.31 o 
 -10   3   4     1429.45     1286.11     28.71 o 
  -9   3   4      385.88      362.20     14.96 o 
  -8   3   4      283.04      289.91     16.51 o 
  -7   3   4      740.31      740.32     18.69 o 
  -6   3   4      838.72      814.34     22.28 o 
  -5   3   4      162.40      178.27     16.08 o 
  -4   3   4      391.10      409.68     15.00 o 
  -3   3   4      119.41      139.85     12.44 o 
  -2   3   4       16.06       33.98      6.75 o 
  -1   3   4      857.88      873.97     21.22 o 
   0   3   4      113.77      119.34     16.46 o 
   1   3   4      462.65      503.84     18.32 o 
   2   3   4       75.64       76.20      5.89 o 
   3   3   4      176.59      188.74      7.85 o 
   4   3   4      818.74      838.29     17.06 o 
   5   3   4     2658.69     2659.76     37.77 o 
   6   3   4     1179.75     1234.75     20.82 o 
   7   3   4      560.56      523.09     15.31 o 
   8   3   4      610.68      602.20     17.35 o 
   9   3   4        6.20        6.26      9.25 o 
  10   3   4       35.02       29.99     10.26 o 
  11   3   4     1612.80     1632.81     38.86 o 
  12   3   4       17.07        8.79     16.12 o 
  13   3   4      387.07      427.85     24.10 o 
  14   3   4       69.86       76.49     20.26 o 
  15   3   4      110.60       97.37     22.00 o 
  16   3   4       20.78        8.32     21.94 o 
  17   3   4       38.41       39.24     30.67 o 
  18   3   4        7.70      -28.74     35.67 o 
  19   3   4       98.37      123.38     42.45 o 
 -19   4   4      200.80      150.48     57.62 o 
 -18   4   4      213.26      242.93     30.64 o 
 -17   4   4      341.98      348.22     24.35 o 
 -16   4   4      196.31      223.53     20.97 o 
 -15   4   4        0.21       -8.46     18.58 o 
 -14   4   4       90.73      102.70     19.05 o 
 -13   4   4       82.69       79.00     22.84 o 
 -12   4   4       12.10       27.05     12.91 o 
 -11   4   4      246.00      256.72     24.50 o 
 -10   4   4      365.75      364.75     22.38 o 
  -9   4   4       29.47       18.79     12.02 o 
  -8   4   4       34.38       28.97     11.44 o 
  -7   4   4      269.38      258.35     14.46 o 
  -6   4   4     1533.90     1468.48     34.72 o 
  -5   4   4     2765.05     2751.33     56.31 o 
  -4   4   4      173.94      167.09     11.53 o 
  -3   4   4      246.23      285.38     27.03 o 
  -2   4   4       86.08       84.12     10.89 o 
  -1   4   4     4436.59     4235.11     81.08 o 
   0   4   4     5629.61     5834.25    111.64 o 
   1   4   4     4131.40     4260.38     71.24 o 
   2   4   4     2843.30     2819.91     44.25 o 
   3   4   4      456.04      557.04     13.98 o 
   4   4   4      102.24       81.10      7.65 o 
   5   4   4      325.18      322.32     11.74 o 
   6   4   4     1088.24     1052.30     22.37 o 
   7   4   4      128.13      155.48      9.28 o 
   8   4   4      433.36      450.92     14.15 o 
   9   4   4      412.89      426.47     15.72 o 
  10   4   4      517.75      497.00     16.44 o 
  11   4   4      968.10      927.07     22.58 o 
  12   4   4     1010.98      968.11     33.17 o 
  13   4   4      304.42      344.60     23.96 o 
  14   4   4       84.39      105.53     21.36 o 
  15   4   4        0.41       16.67     22.07 o 
  16   4   4      139.07      179.61     28.84 o 
  17   4   4      755.05      797.80     42.16 o 
  18   4   4      770.88      856.05     55.23 o 
 -18   5   4        2.52      -22.01     23.30 o 
 -17   5   4       74.33       39.21     22.93 o 
 -16   5   4        2.69       14.50     21.14 o 
 -15   5   4      101.40       87.25     24.96 o 
 -14   5   4        4.05      -25.70     17.14 o 
 -13   5   4       30.07       53.16     34.66 o 
 -12   5   4      869.71      928.68     40.62 o 
 -11   5   4     1920.86     1864.11     93.79 o 
 -10   5   4      657.62      663.64     33.39 o 
  -9   5   4       29.44       25.96     14.23 o 
  -8   5   4      182.38      201.48     16.25 o 
  -7   5   4     1737.15     1651.52     40.22 o 
  -6   5   4     2044.00     2016.04     46.08 o 
  -5   5   4     2789.05     2997.61     62.26 o 
  -4   5   4     1234.53     1265.38     32.07 o 
  -3   5   4      445.61      492.70     20.05 o 
  -2   5   4      371.88      373.67     17.52 o 
  -1   5   4       66.98       53.65     10.49 o 
   0   5   4        1.35        1.77      9.34 o 
   1   5   4      257.65      235.58     14.57 o 
   2   5   4       38.70       34.81      8.45 o 
   3   5   4        4.00       -0.31      8.01 o 
   4   5   4      543.01      440.36     23.40 o 
   5   5   4     1528.37     1376.37     47.35 o 
   6   5   4     4426.07     4181.82    115.83 o 
   7   5   4     2609.18     2512.59     82.29 o 
   8   5   4      943.19      983.54     42.94 o 
   9   5   4        2.37       -5.04     14.33 o 
  10   5   4       24.65        8.27     11.41 o 
  11   5   4     2135.72     2027.58     38.98 o 
  12   5   4     1426.97     1416.86     43.02 o 
  13   5   4      435.87      528.02     26.90 o 
  14   5   4      216.82      239.65     23.70 o 
  15   5   4      197.61      189.46     23.99 o 
  16   5   4        0.91      -27.11     23.29 o 
  17   5   4        4.57        7.22     25.76 o 
 -16   6   4       41.02       47.81     31.51 o 
 -15   6   4       76.78       82.07     29.96 o 
 -14   6   4        7.84      -12.07     25.99 o 
 -13   6   4      226.47      197.13    102.67 o 
 -12   6   4      421.04      451.39     42.02 o 
 -11   6   4       28.96       49.83     18.69 o 
 -10   6   4       11.54        2.66     32.76 o 
  -9   6   4       34.36       35.41     16.36 o 
  -8   6   4      201.12      202.74     18.10 o 
  -7   6   4        0.30      -12.85     14.52 o 
  -6   6   4        0.89       -7.57     14.85 o 
  -5   6   4     1390.97     1378.58     37.24 o 
  -4   6   4     1048.45     1110.16     32.76 o 
  -3   6   4       20.36       14.21     19.48 o 
  -2   6   4        4.37       -0.26     12.70 o 
  -1   6   4      550.56      523.98     21.17 o 
   0   6   4     1814.84     1843.78    132.34 o 
   1   6   4     1644.26     1678.12     40.34 o 
   2   6   4      906.67      969.96     29.09 o 
   3   6   4        0.83      -18.32     12.21 o 
   4   6   4        6.28       -3.29     14.05 o 
   5   6   4     1450.67     1411.56     37.32 o 
   6   6   4      626.94      645.97     51.58 o 
   7   6   4        4.45       -4.13     14.49 o 
   8   6   4       95.39       83.55     20.92 o 
   9   6   4        3.18        7.78     15.78 o 
  10   6   4        1.11       -3.63     15.89 o 
  11   6   4       70.40       47.10     19.54 o 
  12   6   4        3.18       20.57     26.46 o 
  13   6   4      290.86      369.54     48.30 o 
  14   6   4      106.29       86.36     23.18 o 
  15   6   4        9.59       -0.48     22.30 o 
  16   6   4       62.69       51.55     33.79 o 
 -14   7   4        8.31       22.09     47.65 o 
 -13   7   4       25.99       -9.10     44.62 o 
 -12   7   4       19.44      -19.06     41.15 o 
 -11   7   4       18.85        3.90     35.96 o 
 -10   7   4       53.99      104.83     28.48 o 
  -9   7   4       47.29       51.28     24.61 o 
  -8   7   4       48.36       24.94     23.40 o 
  -7   7   4      174.09      198.53     20.98 o 
  -6   7   4       19.25       -1.93     16.20 o 
  -5   7   4       70.39       74.90     21.76 o 
  -4   7   4        2.81       -0.83     14.70 o 
  -3   7   4       80.56       45.48     17.13 o 
  -2   7   4       73.57       70.91     16.68 o 
  -1   7   4       46.88       46.84     13.06 o 
   0   7   4      157.72      140.74     43.79 o 
   1   7   4        3.47        4.49     14.05 o 
   2   7   4       10.95       -7.82     14.17 o 
   3   7   4        0.98       -3.01     15.21 o 
   4   7   4       12.79       24.19     16.06 o 
   5   7   4      351.83      336.41     20.59 o 
   6   7   4        1.96       -8.70     23.19 o 
   7   7   4        0.42        5.31     15.68 o 
   8   7   4      143.63      149.84     20.23 o 
   9   7   4        1.16       14.60     19.67 o 
  10   7   4        1.73       -4.75     22.50 o 
  11   7   4       50.28       60.21     40.29 o 
  12   7   4       40.84       27.29     42.02 o 
  13   7   4       11.56       -7.80     43.75 o 
 -11   8   4       55.71       56.75     45.92 o 
 -10   8   4        2.70       43.32     43.32 o 
  -9   8   4       23.24       26.18     29.86 o 
  -8   8   4       21.05       38.14     29.24 o 
  -7   8   4       31.24       56.65     28.06 o 
  -6   8   4      197.55      158.87     48.08 o 
  -5   8   4      118.35       68.01     27.39 o 
  -4   8   4        3.72       -5.52     26.43 o 
  -3   8   4       24.47       -8.60     25.24 o 
  -2   8   4       65.08       74.57     27.97 o 
  -1   8   4       55.93        2.41     18.78 o 
   0   8   4      190.85      154.18     23.78 o 
   1   8   4      127.55      109.82     19.79 o 
   2   8   4        0.45       -7.17     17.25 o 
   3   8   4       18.69       19.03     22.78 o 
   4   8   4       25.17       26.04     21.72 o 
   5   8   4        4.10      -28.59     21.13 o 
   6   8   4      107.62      113.19     43.32 o 
   7   8   4        2.70      -17.37     24.03 o 
   8   8   4        3.64       -5.19     25.87 o 
   9   8   4       68.52      128.29     27.63 o 
  10   8   4       57.50       61.27     28.94 o 
  -8   9   4       53.38      120.00     48.52 o 
  -7   9   4       20.06      -21.73     31.40 o 
  -6   9   4       16.58       43.90     29.97 o 
  -5   9   4       11.59       40.29     30.54 o 
  -4   9   4       36.60       21.77     28.67 o 
  -3   9   4        0.88      -16.36     28.44 o 
  -2   9   4       94.11       77.56     49.17 o 
  -1   9   4        0.53       -0.14     30.00 o 
   0   9   4        8.76       -4.61     27.78 o 
   1   9   4       14.15        4.41     24.19 o 
   2   9   4        7.28      -10.19     22.75 o 
   3   9   4       80.16       79.12     28.16 o 
   4   9   4       44.78       56.29     28.41 o 
   5   9   4       90.68      108.53     28.77 o 
   6   9   4       12.32        5.31     47.43 o 
   7   9   4       49.89      -22.09     41.15 o 
   8   9   4       29.51       84.47     44.62 o 
 -20   1   5       14.61        0.73     31.34 o 
 -19   1   5       69.42      100.54     32.76 o 
 -18   1   5       73.79      101.04     30.77 o 
 -17   1   5        4.94      -15.56     23.07 o 
 -16   1   5       11.19       -0.15     20.20 o 
 -15   1   5       73.16       75.91     16.34 o 
 -14   1   5      179.90      213.78     24.82 o 
 -13   1   5      467.74      506.95     22.04 o 
 -12   1   5       50.04       41.11     13.29 o 
 -11   1   5     3211.21     3124.55     57.99 o 
 -10   1   5     2605.52     2561.52     54.59 o 
  -9   1   5     1615.40     1549.60     33.15 o 
  -8   1   5      842.46      771.60     25.01 o 
  -7   1   5      554.50      519.52     18.42 o 
  -6   1   5     1274.72     1158.98     70.66 o 
  -5   1   5     6264.59     6187.34    100.29 o 
  -4   1   5     2538.73     2449.26     42.72 o 
  -3   1   5      105.90       89.97      5.65 o 
  -2   1   5     1115.99     1006.44     24.34 o 
  -1   1   5      247.48      258.42     11.49 o 
   0   1   5      196.28      219.46     10.02 o 
   1   1   5      823.65      880.49     21.20 o 
   2   1   5     1370.10     1462.14     21.78 o 
   3   1   5     1309.33     1300.32     19.99 o 
   4   1   5      659.84      765.99     13.75 o 
   5   1   5      206.17      249.38      9.35 o 
   6   1   5      106.12       89.83      6.11 o 
   7   1   5     4863.83     4929.71    101.11 o 
   8   1   5     5539.71     5373.30    111.23 o 
   9   1   5     1167.72     1115.38     27.63 o 
  10   1   5      486.78      449.10     18.88 o 
  11   1   5       62.24       52.93     14.15 o 
  12   1   5        9.14       17.73     13.88 o 
  13   1   5     1115.10     1065.52     33.26 o 
  14   1   5      749.69      683.80     28.78 o 
  15   1   5      309.22      261.80     21.84 o 
  16   1   5      166.76      165.68     22.09 o 
  17   1   5      104.46      102.15     22.88 o 
  18   1   5      127.75      110.23     24.61 o 
  19   1   5       25.87       14.99     22.85 o 
 -19   2   5      125.03      105.06     32.44 o 
 -18   2   5       87.25      109.25     24.34 o 
 -17   2   5      374.33      417.22     71.87 o 
 -16   2   5      809.84      854.74     55.53 o 
 -15   2   5      822.30      856.16     29.71 o 
 -14   2   5      323.95      336.64     20.01 o 
 -13   2   5        0.27       -9.07     19.69 o 
 -12   2   5        8.51        1.88     13.17 o 
 -11   2   5     1154.01     1190.47     42.83 o 
 -10   2   5      527.85      495.49     19.61 o 
  -9   2   5       24.08       15.42      8.49 o 
  -8   2   5      149.07      144.17     13.22 o 
  -7   2   5      129.41      126.18     16.30 o 
  -6   2   5      315.56      312.21     10.80 o 
  -5   2   5     3758.31     3652.29     62.20 o 
  -4   2   5     4538.31     4169.89     69.78 o 
  -3   2   5     4323.98     4073.43     71.25 o 
  -2   2   5     6461.97     6695.77    108.46 o 
  -1   2   5       28.70       46.58      6.13 o 
   0   2   5     2008.75     2218.97     78.49 o 
   1   2   5    11357.69    11715.70    211.87 o 
   2   2   5    11134.15    10958.02    180.30 o 
   3   2   5    15674.95    15752.60    187.00 o 
   4   2   5     1703.95     1592.62     25.38 o 
   5   2   5       22.53       30.25      5.78 o 
   6   2   5      207.87      196.80      9.18 o 
   7   2   5      476.37      462.53     14.98 o 
   8   2   5      563.58      529.49     16.37 o 
   9   2   5       50.34       63.91     11.57 o 
  10   2   5      254.43      247.14     15.65 o 
  11   2   5       55.92       54.49     14.28 o 
  12   2   5      352.83      362.36     23.26 o 
  13   2   5     2472.65     2381.25     52.13 o 
  14   2   5     2614.60     2554.64     79.41 o 
  15   2   5     1378.81     1256.91     39.35 o 
  16   2   5      419.43      395.75     32.70 o 
  17   2   5      108.20       95.99     21.85 o 
  18   2   5      514.37      551.68     32.95 o 
  19   2   5      954.60      952.29     78.91 o 
 -19   3   5        8.79       10.40     54.58 o 
 -18   3   5       19.58       24.54     24.56 o 
 -17   3   5       40.18       41.51     18.64 o 
 -16   3   5        0.31        5.00     23.07 o 
 -15   3   5      274.72      247.50     22.88 o 
 -14   3   5      394.02      421.78     20.34 o 
 -13   3   5      214.93      196.82     15.47 o 
 -12   3   5      496.92      501.85     18.11 o 
 -11   3   5     1708.13     1702.85     33.17 o 
 -10   3   5      248.18      239.47     13.33 o 
  -9   3   5     6550.66     6210.39    102.26 o 
  -8   3   5     1069.92     1029.91     42.73 o 
  -7   3   5        3.11       -3.77      9.81 o 
  -6   3   5      650.30      665.30     28.30 o 
  -5   3   5     1285.08     1284.39     29.83 o 
  -4   3   5     6431.82     6527.33    121.33 o 
  -3   3   5     1672.27     1721.25     36.48 o 
  -2   3   5      442.38      471.33     20.62 o 
  -1   3   5      122.89      121.05     18.19 o 
   0   3   5      101.54      120.07      9.78 o 
   1   3   5      115.21      111.75      9.19 o 
   2   3   5      719.95      695.26     15.06 o 
   3   3   5     2179.35     2277.93     33.81 o 
   4   3   5     1108.34     1152.81     19.99 o 
   5   3   5       56.85       45.76      6.26 o 
   6   3   5     3409.19     3152.09     44.83 o 
   7   3   5     4588.12     4382.20     69.61 o 
   8   3   5     6467.26     6245.01     94.57 o 
   9   3   5     6339.71     6169.25     94.30 o 
  10   3   5     2091.07     2043.41     45.96 o 
  11   3   5     2266.00     2181.54     47.55 o 
  12   3   5      449.06      479.86     33.01 o 
  13   3   5      570.57      627.36     27.52 o 
  14   3   5     1499.87     1470.33     41.93 o 
  15   3   5      450.91      456.81     27.44 o 
  16   3   5       75.24       59.23     22.95 o 
  17   3   5       17.37       -7.87     24.01 o 
  18   3   5       12.04        6.83     29.59 o 
 -18   4   5       41.22       51.59     25.17 o 
 -17   4   5        8.75       -4.80     23.07 o 
 -16   4   5      246.05      263.59     26.67 o 
 -15   4   5      232.04      200.39     23.17 o 
 -14   4   5      408.49      389.86     26.65 o 
 -13   4   5       81.16       64.98     13.75 o 
 -12   4   5       11.26       -6.30     12.65 o 
 -11   4   5      300.44      279.24     23.57 o 
 -10   4   5      502.15      500.90     27.10 o 
  -9   4   5       14.21       19.87     13.11 o 
  -8   4   5      126.21      104.34     13.17 o 
  -7   4   5       14.08        4.52     11.07 o 
  -6   4   5      226.70      255.36     14.95 o 
  -5   4   5      275.19      273.93     14.40 o 
  -4   4   5       54.62       55.58      9.79 o 
  -3   4   5      895.34     1062.16     60.86 o 
  -2   4   5     2211.56     2494.43     64.60 o 
  -1   4   5       72.71       85.23     14.15 o 
   0   4   5        4.34        6.27      7.32 o 
   1   4   5     2438.49     2488.68     44.51 o 
   2   4   5      940.62      961.55     22.97 o 
   3   4   5     4320.48     4382.92     68.86 o 
   4   4   5      192.20      221.69     10.21 o 
   5   4   5      350.57      397.57     13.90 o 
   6   4   5       87.32       97.50     10.01 o 
   7   4   5      437.18      434.11     13.70 o 
   8   4   5      139.27      151.16     10.32 o 
   9   4   5        1.17      -13.25      9.20 o 
  10   4   5       31.77       28.62     10.15 o 
  11   4   5        9.31       24.53     12.71 o 
  12   4   5      127.95      127.73     17.43 o 
  13   4   5      151.71      147.48     25.25 o 
  14   4   5      100.83       85.56     28.44 o 
  15   4   5      321.03      320.20     31.89 o 
  16   4   5        4.79       68.26     28.14 o 
  17   4   5       88.90       93.23     31.24 o 
 -17   5   5       64.88       47.70     25.14 o 
 -16   5   5       79.19       77.09     23.92 o 
 -15   5   5       16.90       33.79     46.35 o 
 -14   5   5       19.34       34.66     42.45 o 
 -13   5   5      267.53      195.11     79.92 o 
 -12   5   5      344.49      397.24     43.32 o 
 -11   5   5      117.65      101.70     25.16 o 
 -10   5   5       66.89       55.02     32.49 o 
  -9   5   5      206.33      255.63     44.62 o 
  -8   5   5        9.34        6.54     20.58 o 
  -7   5   5      867.84      881.55     57.83 o 
  -6   5   5        2.45      -16.85     17.48 o 
  -5   5   5        9.48       14.72     16.37 o 
  -4   5   5      212.81      258.88     51.33 o 
  -3   5   5      286.07      241.96     21.82 o 
  -2   5   5       13.70       10.08     17.60 o 
  -1   5   5      165.27      192.56     18.73 o 
   0   5   5      331.65      350.27     21.52 o 
   1   5   5      512.58      540.11     20.80 o 
   2   5   5      299.40      330.34     16.68 o 
   3   5   5      277.47      254.78     15.71 o 
   4   5   5       22.00       25.01     12.32 o 
   5   5   5      459.27      514.24     32.56 o 
   6   5   5      489.85      472.43     21.51 o 
   7   5   5      208.64      215.86     17.41 o 
   8   5   5       39.75       28.37     14.86 o 
   9   5   5      434.94      435.13     34.66 o 
  10   5   5      257.62      263.79     23.83 o 
  11   5   5        2.15       11.98     18.35 o 
  12   5   5       12.97       33.36     34.22 o 
  13   5   5       34.07       54.58     37.25 o 
  14   5   5       54.67       91.40     41.59 o 
  15   5   5       13.63       -2.60     42.45 o 
  16   5   5        7.60       -3.90     42.45 o 
 -15   6   5       45.66      121.29     52.42 o 
 -14   6   5       22.12       -5.20     39.42 o 
 -13   6   5        4.28       -6.06     42.02 o 
 -12   6   5        4.83        5.09     25.42 o 
 -11   6   5       28.85       59.31     26.79 o 
 -10   6   5        5.66       -8.02     24.91 o 
  -9   6   5       63.43       60.39     22.92 o 
  -8   6   5        0.45      -25.17     21.59 o 
  -7   6   5       11.69       18.34     22.26 o 
  -6   6   5     1187.84     1218.49     48.73 o 
  -5   6   5      111.33      144.88     29.46 o 
  -4   6   5      153.20      174.81     24.11 o 
  -3   6   5      828.27      922.69     40.27 o 
  -2   6   5       39.42       49.42     21.11 o 
  -1   6   5       42.46       20.67     14.48 o 
   0   6   5      466.94      393.30     25.58 o 
   1   6   5      293.69      237.00     30.32 o 
   2   6   5      667.77      608.89     66.50 o 
   3   6   5      637.37      672.34     32.00 o 
   4   6   5      620.29      666.98     33.57 o 
   5   6   5       10.50       -5.44     17.82 o 
   6   6   5       36.87       19.06     17.77 o 
   7   6   5      200.93      244.97     27.51 o 
   8   6   5       22.42       11.63     19.88 o 
   9   6   5        1.80       25.88     20.97 o 
  10   6   5       30.82       40.68     21.59 o 
  11   6   5      110.41       90.48     25.56 o 
  12   6   5      254.42      259.05     45.92 o 
  13   6   5      197.14      110.90     44.19 o 
  14   6   5      256.87      265.55     49.82 o 
 -13   7   5       18.08       13.43     48.95 o 
 -12   7   5       27.06       35.09     40.72 o 
 -11   7   5      263.10      266.27     64.55 o 
 -10   7   5      345.37      342.55     35.05 o 
  -9   7   5      145.99      214.95     53.28 o 
  -8   7   5      188.42      151.34     29.42 o 
  -7   7   5        4.65       28.17     23.00 o 
  -6   7   5       51.11       13.58     22.20 o 
  -5   7   5      356.92      336.64     28.80 o 
  -4   7   5      302.58      280.11     29.23 o 
  -3   7   5      231.02      247.44     28.32 o 
  -2   7   5       34.37       91.91     24.93 o 
  -1   7   5        9.05       -7.39     30.11 o 
   0   7   5       66.37      105.20     22.38 o 
   1   7   5       83.08       94.79     22.56 o 
   2   7   5       76.40      125.20     21.74 o 
   3   7   5       25.05       30.84     21.43 o 
   4   7   5        5.80       24.48     20.52 o 
   5   7   5       81.31       67.37     34.87 o 
   6   7   5       68.98       34.75     22.21 o 
   7   7   5      548.45      549.43     82.52 o 
   8   7   5      454.55      473.74     33.21 o 
   9   7   5      598.03      604.96     36.39 o 
  10   7   5       33.53       46.74     26.27 o 
  11   7   5        4.65        2.77     34.66 o 
  12   7   5       14.89       34.30     25.85 o 
 -10   8   5       68.08       67.27     33.36 o 
  -9   8   5       33.14       33.41     47.00 o 
  -8   8   5        5.02       20.53     29.71 o 
  -7   8   5      193.84      141.44     31.82 o 
  -6   8   5       13.09      -24.76     25.88 o 
  -5   8   5      284.33      231.40     31.37 o 
  -4   8   5      134.68      144.52     29.40 o 
  -3   8   5       96.51      113.71     30.48 o 
  -2   8   5       20.67       55.77     35.74 o 
  -1   8   5        4.72      -38.34     26.34 o 
   0   8   5       27.98       15.38     18.34 o 
   1   8   5      433.23      419.92     31.75 o 
   2   8   5      232.24      254.25     28.31 o 
   3   8   5       90.48      105.30     24.69 o 
   4   8   5        2.31       10.26     23.13 o 
   5   8   5        2.23       10.99     23.27 o 
   6   8   5       12.21       23.06     25.64 o 
   7   8   5        0.86      -14.08     30.97 o 
   8   8   5       69.85       76.48     28.48 o 
   9   8   5        6.32        8.28     24.66 o 
  10   8   5       97.33       16.89     35.09 o 
  -6   9   5        2.75       -8.23     48.08 o 
  -5   9   5        1.65       45.73     31.65 o 
  -4   9   5       84.61       85.23     35.09 o 
  -3   9   5       14.45       18.00     32.32 o 
  -2   9   5        3.30      -24.95     43.97 o 
  -1   9   5        4.32        1.03     31.98 o 
   0   9   5        7.31       -2.59     51.55 o 
   1   9   5        2.89        9.42     22.37 o 
   2   9   5        4.99       19.55     24.53 o 
   3   9   5       16.91       31.75     28.25 o 
   4   9   5       15.56       54.42     26.15 o 
   5   9   5        9.82       51.98     45.49 o 
   6   9   5        0.15       -9.96     43.32 o 
 -19   0   6      268.84      275.51     49.82 o 
 -18   0   6      210.15      308.44     47.65 o 
 -17   0   6        0.84       -1.40     34.44 o 
 -16   0   6       70.43      118.35     27.18 o 
 -15   0   6      450.95      549.52     34.14 o 
 -14   0   6      691.34      722.21     36.29 o 
 -13   0   6     2415.08     2544.21     73.51 o 
 -12   0   6      526.88      556.13     31.69 o 
 -11   0   6      221.48      232.08     22.88 o 
 -10   0   6      637.62      729.83     32.88 o 
  -9   0   6      280.21      321.46     23.53 o 
  -8   0   6       60.23       42.04     15.16 o 
  -7   0   6       35.30       44.71     14.05 o 
  -6   0   6      474.04      452.11     22.99 o 
  -5   0   6       73.74       81.95      8.30 o 
  -4   0   6       58.98       97.94     12.48 o 
  -3   0   6    11311.23    10591.05    236.32 o 
  -2   0   6     9562.98     8966.29    285.04 o 
  -1   0   6     7982.03     7515.52    240.42 o 
   0   0   6     2769.77     2564.52     90.10 o 
   2   0   6     7953.18     7799.50    181.26 o 
   3   0   6    11365.34    11293.06    208.55 o 
   4   0   6     3845.41     3518.20     68.49 o 
   5   0   6     5122.88     5082.44     97.02 o 
   6   0   6     1035.39     1001.35     29.15 o 
   7   0   6       26.15       27.56     12.80 o 
   8   0   6       98.61      123.19     16.46 o 
   9   0   6       45.29       65.29     22.53 o 
  10   0   6       34.49        6.00     17.06 o 
  11   0   6      268.47      231.58     24.30 o 
  12   0   6      145.28      133.38     23.68 o 
  13   0   6      546.42      548.03     36.39 o 
  14   0   6     1287.87     1310.46     53.05 o 
  15   0   6     4135.01     3784.55    240.86 o 
  16   0   6     1958.29     1868.25    126.71 o 
  17   0   6      493.57      465.24     39.73 o 
  18   0   6      131.05       83.61     53.72 o 
 -19   1   6       21.32        2.17     42.89 o 
 -18   1   6       12.68       14.19     27.57 o 
 -17   1   6       12.30       14.75     25.47 o 
 -16   1   6      146.99      154.25     22.83 o 
 -15   1   6       81.64       79.96     20.17 o 
 -14   1   6       73.31       63.30     21.51 o 
 -13   1   6     2199.30     2202.25     46.72 o 
 -12   1   6      151.83      203.03     23.07 o 
 -11   1   6      511.16      488.25     24.44 o 
 -10   1   6      705.40      711.28     23.01 o 
  -9   1   6     1912.43     1882.79     44.03 o 
  -8   1   6     3949.22     3867.83     66.47 o 
  -7   1   6     2742.89     2493.20     54.51 o 
  -6   1   6     1292.09     1200.90     28.74 o 
  -5   1   6      521.87      518.85     19.14 o 
  -4   1   6      573.19      566.38     22.93 o 
  -3   1   6     3507.99     3354.11     66.41 o 
  -2   1   6      673.46      631.05     22.90 o 
  -1   1   6      229.60      243.63     11.29 o 
   0   1   6      204.42      184.64     29.24 o 
   1   1   6        6.70        3.86      6.66 o 
   2   1   6      796.25      760.66     15.94 o 
   3   1   6     1746.12     1776.32     29.64 o 
   4   1   6     1412.61     1328.55     23.49 o 
   5   1   6     2208.35     2232.85     36.04 o 
   6   1   6      446.45      437.29     15.00 o 
   7   1   6      558.67      575.49     20.79 o 
   8   1   6     2663.26     2718.00     73.24 o 
   9   1   6     5725.16     5440.62    110.63 o 
  10   1   6     4010.26     3768.18     81.63 o 
  11   1   6      955.57      915.24     38.72 o 
  12   1   6     1097.46      942.91     35.38 o 
  13   1   6       36.54       35.56     20.58 o 
  14   1   6      459.19      459.16     49.92 o 
  15   1   6      323.93      332.16     38.16 o 
  16   1   6      293.40      264.34     29.38 o 
  17   1   6      150.77      166.83     30.25 o 
  18   1   6      114.47       94.31     31.99 o 
 -19   2   6        4.86      -28.59     46.79 o 
 -18   2   6       44.09       11.61     29.02 o 
 -17   2   6       12.06       15.41     26.77 o 
 -16   2   6        3.65      -21.13     20.03 o 
 -15   2   6      529.45      498.95     27.52 o 
 -14   2   6       93.11      107.86     25.02 o 
 -13   2   6        2.87      -15.09     17.65 o 
 -12   2   6       37.88       33.50     13.33 o 
 -11   2   6       40.81       33.88     12.62 o 
 -10   2   6      163.71      172.83     14.07 o 
  -9   2   6       14.61        2.22     10.27 o 
  -8   2   6       29.60       29.80     10.15 o 
  -7   2   6       44.38       43.54     12.49 o 
  -6   2   6      462.81      439.55     26.68 o 
  -5   2   6      154.92      149.19     13.06 o 
  -4   2   6       62.98       76.85     12.31 o 
  -3   2   6      212.96      230.64     14.75 o 
  -2   2   6      419.12      394.36     16.16 o 
  -1   2   6     1132.59     1143.72     28.61 o 
   0   2   6       68.09       86.05     11.17 o 
   1   2   6      383.58      376.48     15.11 o 
   2   2   6       39.46       50.93      7.96 o 
   3   2   6     4881.91     5075.45     76.16 o 
   4   2   6      283.40      292.01     10.75 o 
   5   2   6      536.21      511.33     16.43 o 
   6   2   6       48.91       35.82     10.63 o 
   7   2   6       62.23       85.11     10.40 o 
   8   2   6      105.42      114.11     13.30 o 
   9   2   6      396.23      427.36     30.69 o 
  10   2   6       73.40      103.95     21.23 o 
  11   2   6      166.10      174.17     18.82 o 
  12   2   6       70.73       72.59     19.56 o 
  13   2   6        0.06       -3.16     19.14 o 
  14   2   6      114.50       76.69     31.86 o 
  15   2   6       66.86       13.03     26.13 o 
  16   2   6       99.51       71.71     28.01 o 
  17   2   6       28.26        3.93     27.49 o 
  18   2   6        8.12       -3.14     29.74 o 
 -18   3   6        7.78      -23.83     23.58 o 
 -17   3   6        4.11       -1.74     22.25 o 
 -16   3   6       43.26       34.27     21.87 o 
 -15   3   6       59.11       54.69     17.19 o 
 -14   3   6      378.41      328.55     21.01 o 
 -13   3   6       44.44       48.61     16.69 o 
 -12   3   6        4.78        8.16     13.56 o 
 -11   3   6      842.08      796.05     25.13 o 
 -10   3   6        6.08       -3.13     11.87 o 
  -9   3   6      865.69      865.82     37.13 o 
  -8   3   6      256.34      255.67     41.07 o 
  -7   3   6      141.78      142.61     17.28 o 
  -6   3   6       64.80       62.18     13.39 o 
  -5   3   6      129.32      125.57     23.78 o 
  -4   3   6       15.11       23.77     11.93 o 
  -3   3   6        0.08      -13.48     10.48 o 
  -2   3   6       49.25       50.07     11.77 o 
  -1   3   6       17.94        7.28     10.77 o 
   0   3   6      118.88      148.93     12.50 o 
   1   3   6      175.10      208.04     20.54 o 
   2   3   6     1898.03     2022.48     35.13 o 
   3   3   6      691.17      651.43     17.21 o 
   4   3   6      449.61      467.78     14.18 o 
   5   3   6      197.74      179.09     11.31 o 
   6   3   6      191.99      229.12     15.93 o 
   7   3   6      239.22      283.45     14.31 o 
   8   3   6      425.33      448.00     17.53 o 
   9   3   6      650.28      683.87     28.37 o 
  10   3   6       14.63       19.84     15.87 o 
  11   3   6      710.27      776.87     32.61 o 
  12   3   6       20.44       37.22     19.90 o 
  13   3   6       96.24       99.49     23.87 o 
  14   3   6        6.56      -31.41     22.94 o 
  15   3   6        6.51       10.32     24.74 o 
  16   3   6        7.47      -21.59     25.53 o 
  17   3   6      101.60       86.56     30.76 o 
 -17   4   6        0.75       31.13     24.62 o 
 -16   4   6      206.31      217.56     25.95 o 
 -15   4   6      398.58      472.71     28.89 o 
 -14   4   6      153.12      186.69     21.39 o 
 -13   4   6       19.35        7.50     15.85 o 
 -12   4   6        7.59       19.39     20.03 o 
 -11   4   6      101.69       97.58     25.09 o 
 -10   4   6       32.18       33.89     19.73 o 
  -9   4   6        5.71       13.95     16.88 o 
  -8   4   6      339.20      279.08     51.77 o 
  -7   4   6      267.65      256.10     25.78 o 
  -6   4   6        5.19        2.19     16.39 o 
  -5   4   6       73.17       79.50     28.16 o 
  -4   4   6      930.97      857.07     32.57 o 
  -3   4   6     2766.03     2757.94    127.14 o 
  -2   4   6     2767.08     2892.86    185.84 o 
  -1   4   6     2228.08     2300.70     61.11 o 
   0   4   6      142.00      171.29     13.48 o 
   1   4   6       13.82       32.89     10.90 o 
   2   4   6     1747.89     1776.19     35.86 o 
   3   4   6     4434.41     4330.01     67.93 o 
   4   4   6     3201.76     3243.20     58.72 o 
   5   4   6       38.29       45.90     10.51 o 
   6   4   6      918.12     1009.45     25.69 o 
   7   4   6       34.36       33.92     11.80 o 
   8   4   6        2.80       -5.42     11.99 o 
   9   4   6        1.80        5.96     12.61 o 
  10   4   6       19.99       24.57     17.71 o 
  11   4   6      180.02      166.33     22.22 o 
  12   4   6       46.34       24.74     21.08 o 
  13   4   6      560.08      557.75     50.19 o 
  14   4   6      734.18      679.80     57.72 o 
  15   4   6      848.81      869.24     50.89 o 
  16   4   6      539.85      529.16     39.08 o 
 -16   5   6        0.77       15.31     34.23 o 
 -15   5   6        9.44      -10.71     31.39 o 
 -14   5   6      244.35      288.86     79.06 o 
 -13   5   6      289.30      233.86     43.31 o 
 -12   5   6       68.06       40.21     24.96 o 
 -11   5   6        0.09       18.70     39.42 o 
 -10   5   6      213.70      216.07     70.39 o 
  -9   5   6     1328.87     1338.58     74.51 o 
  -8   5   6      826.23      820.70     37.44 o 
  -7   5   6      760.70      913.81     38.20 o 
  -6   5   6      276.42      301.07     24.59 o 
  -5   5   6       21.57       27.86     19.05 o 
  -4   5   6      537.85      567.55     29.54 o 
  -3   5   6      478.05      464.69     27.66 o 
  -2   5   6      339.32      397.36     57.40 o 
  -1   5   6      100.61      108.36     14.10 o 
   0   5   6       38.32       63.80     22.31 o 
   1   5   6       73.59       67.82     12.74 o 
   2   5   6      377.78      378.67     18.76 o 
   3   5   6      382.33      405.91     22.36 o 
   4   5   6      629.88      678.25     33.52 o 
   5   5   6      460.60      509.50     22.84 o 
   6   5   6      321.41      392.35     28.31 o 
   7   5   6      150.06      118.78     25.04 o 
   8   5   6     1276.85     1182.10     35.93 o 
   9   5   6     3687.84     3656.74     78.80 o 
  10   5   6      563.09      547.50     30.57 o 
  11   5   6      531.69      620.34     51.98 o 
  12   5   6      296.52      325.76     44.62 o 
  13   5   6       18.62      -27.72     35.96 o 
  14   5   6      199.04      132.99     45.05 o 
  15   5   6       83.68      104.83     46.79 o 
 -14   6   6       95.56      100.07     50.25 o 
 -13   6   6      174.41      158.01     32.98 o 
 -12   6   6       93.40      107.13     31.31 o 
 -11   6   6      137.09      126.47     30.01 o 
 -10   6   6       32.20       15.40     58.05 o 
  -9   6   6       65.77       18.08     25.59 o 
  -8   6   6        6.19      -29.92     24.04 o 
  -7   6   6       85.71      103.77     24.98 o 
  -6   6   6        4.08       19.75     22.05 o 
  -5   6   6        4.34       -8.21     20.67 o 
  -4   6   6        9.96       12.69     22.05 o 
  -3   6   6      670.94      723.76     36.01 o 
  -2   6   6       75.00      142.45     25.56 o 
  -1   6   6      762.93      861.00     37.89 o 
   0   6   6       56.95       68.47     18.81 o 
   1   6   6        4.21       -7.79     17.45 o 
   2   6   6      535.14      577.04     30.90 o 
   3   6   6      422.52      494.90     27.93 o 
   4   6   6      136.60      212.98     22.64 o 
   5   6   6      222.08      285.69     25.87 o 
   6   6   6      329.60      333.72     32.06 o 
   7   6   6       84.80       85.94     22.34 o 
   8   6   6       52.80       42.38     22.05 o 
   9   6   6       17.19       -5.24     20.52 o 
  10   6   6        0.08       -8.04     21.90 o 
  11   6   6       42.31       28.16     35.96 o 
  12   6   6       17.20       19.93     37.69 o 
  13   6   6       10.30       37.25     41.59 o 
  14   6   6       74.50       10.40     45.49 o 
 -12   7   6        4.34       10.02     57.62 o 
 -11   7   6       82.98       52.47     32.61 o 
 -10   7   6       78.95       83.40     31.61 o 
  -9   7   6        0.07      -40.89     27.26 o 
  -8   7   6       66.23      119.10     30.15 o 
  -7   7   6      141.86      127.57     31.41 o 
  -6   7   6      120.92      115.66     28.36 o 
  -5   7   6        3.95       23.32     24.93 o 
  -4   7   6      338.39      320.57     30.21 o 
  -3   7   6      100.46       98.48     26.02 o 
  -2   7   6       30.19       66.06     26.65 o 
  -1   7   6       33.30       36.00     24.45 o 
   0   7   6       27.29       19.12     20.84 o 
   1   7   6       69.55       79.92     21.23 o 
   2   7   6      153.73      195.01     25.80 o 
   3   7   6       76.65       90.05     22.70 o 
   4   7   6       59.91       63.78     25.99 o 
   5   7   6       19.49       13.57     23.10 o 
   6   7   6        9.73      -11.64     23.00 o 
   7   7   6       23.49        7.08     23.97 o 
   8   7   6       85.61       58.54     25.42 o 
   9   7   6       82.27      124.42     27.93 o 
  10   7   6       53.38       50.04     27.18 o 
  11   7   6        0.47        7.65     27.24 o 
  -9   8   6       38.05       48.42     31.51 o 
  -8   8   6       40.81       44.81     30.63 o 
  -7   8   6        1.93      -24.64     30.47 o 
  -6   8   6       60.74       76.43     30.00 o 
  -5   8   6        3.14       14.01     28.86 o 
  -4   8   6      181.54      172.00     42.24 o 
  -3   8   6      110.47       63.23     28.75 o 
  -2   8   6       29.55       20.88     29.86 o 
  -1   8   6       13.45       23.85     29.53 o 
   0   8   6       10.13       39.73     28.85 o 
   1   8   6       16.95       12.66     26.64 o 
   2   8   6       19.83       16.95     23.87 o 
   3   8   6        2.20      -19.98     24.30 o 
   4   8   6        0.23       17.63     36.39 o 
   5   8   6        8.48        2.29     24.28 o 
   6   8   6       11.15       10.18     24.66 o 
   7   8   6       97.81      126.87     30.28 o 
   8   8   6       15.69       47.07     29.56 o 
   9   8   6       51.35       29.02     37.25 o 
  -4   9   6       22.07      -18.19     48.52 o 
  -3   9   6       10.82      -24.69     47.65 o 
  -2   9   6        0.47       26.90     66.50 o 
  -1   9   6        0.03      -24.09     33.23 o 
   0   9   6       17.24        1.52     31.19 o 
   1   9   6        2.68       -6.82     22.98 o 
   2   9   6       15.71       58.05     42.45 o 
   3   9   6      126.16      107.87     49.82 o 
 -18   1   7        2.33      -13.00     38.12 o 
 -17   1   7      100.74       86.62     28.79 o 
 -16   1   7        0.49      -19.68     25.26 o 
 -15   1   7        7.39       -0.94     25.10 o 
 -14   1   7      597.24      613.81     37.36 o 
 -13   1   7       29.44       32.16     22.82 o 
 -12   1   7        7.48       15.70     23.36 o 
 -11   1   7      792.10      782.84     41.23 o 
 -10   1   7        5.68      -23.81     25.34 o 
  -9   1   7      445.40      467.75     30.73 o 
  -8   1   7      256.82      276.98     39.64 o 
  -7   1   7      823.37      782.90     37.80 o 
  -6   1   7      974.19      896.60     37.01 o 
  -5   1   7      702.34      695.65     32.00 o 
  -4   1   7       22.95       26.08     15.37 o 
  -3   1   7        3.37       13.41     14.67 o 
  -2   1   7        1.79       27.32     14.93 o 
  -1   1   7      279.26      306.88     19.61 o 
   0   1   7       30.90       28.04     13.00 o 
   1   1   7       35.98       33.59     12.51 o 
   2   1   7       15.96       12.47      8.55 o 
   3   1   7      546.87      537.77     17.12 o 
   4   1   7     2580.01     2603.34     47.75 o 
   5   1   7     1360.34     1342.47     34.14 o 
   6   1   7     1102.28     1074.81     30.09 o 
   7   1   7     1647.78     1560.79     49.31 o 
   8   1   7       84.65       69.82     17.30 o 
   9   1   7     1393.30     1349.23     48.85 o 
  10   1   7      786.15      800.79     57.62 o 
  11   1   7      663.38      662.57     39.82 o 
  12   1   7     1496.95     1351.54     82.52 o 
  13   1   7      378.59      335.11     34.92 o 
  14   1   7       54.45       47.75     53.72 o 
  15   1   7        2.79       -1.83     31.39 o 
  16   1   7       10.76       25.13     37.06 o 
  17   1   7       95.94       85.05     39.16 o 
 -18   2   7      210.37      220.93     48.52 o 
 -17   2   7      180.64      166.78     40.29 o 
 -16   2   7       34.38       32.27     26.60 o 
 -15   2   7       35.83       66.77     26.60 o 
 -14   2   7      216.29      272.89     30.03 o 
 -13   2   7      962.67     1037.65     47.33 o 
 -12   2   7      424.54      450.52     32.01 o 
 -11   2   7       24.89       25.79     22.70 o 
 -10   2   7      137.37      162.59     22.82 o 
  -9   2   7       10.11       30.29     21.09 o 
  -8   2   7       25.67       54.71     18.69 o 
  -7   2   7      260.09      233.61     35.52 o 
  -6   2   7      155.93      127.32     20.70 o 
  -5   2   7     1913.61     1652.52     53.26 o 
  -4   2   7      166.03      188.45     20.66 o 
  -3   2   7      646.95      708.87    100.28 o 
  -2   2   7     3137.87     2973.26     78.21 o 
  -1   2   7     5679.53     5336.98    127.10 o 
   0   2   7     7104.65     6987.55    357.17 o 
   1   2   7     3823.90     3916.77     79.22 o 
   2   2   7        2.96       11.78      9.24 o 
   3   2   7     2453.55     2344.78     44.55 o 
   4   2   7      715.25      695.46     23.49 o 
   5   2   7     3376.33     3315.88     69.71 o 
   6   2   7     1231.52     1234.71     32.95 o 
   7   2   7      597.05      616.52     23.80 o 
   8   2   7      257.09      281.14     24.18 o 
   9   2   7       62.23       87.59     21.59 o 
  10   2   7      464.86      478.34     31.86 o 
  11   2   7      985.77      970.95     65.85 o 
  12   2   7      218.36      211.30     39.64 o 
  13   2   7      168.30      145.43     36.17 o 
  14   2   7      155.73      233.35     61.30 o 
  15   2   7      965.87      965.54     56.24 o 
  16   2   7      960.50      954.86     57.74 o 
  17   2   7     1195.50     1134.93     67.39 o 
 -17   3   7       53.50       21.23     41.15 o 
 -16   3   7       15.65        4.90     18.69 o 
 -15   3   7      414.07      395.79     28.62 o 
 -14   3   7      108.57      123.99     18.68 o 
 -13   3   7      207.10      208.44     19.04 o 
 -12   3   7      570.71      583.97     24.02 o 
 -11   3   7      784.84      773.81     38.11 o 
 -10   3   7       99.78      121.21     20.22 o 
  -9   3   7        1.52        4.05     15.74 o 
  -8   3   7      948.59      906.00     31.69 o 
  -7   3   7     3498.34     3510.02     95.22 o 
  -6   3   7     1542.19     1646.27     49.45 o 
  -5   3   7     1230.65     1078.01     73.46 o 
  -4   3   7       66.06       65.68     14.77 o 
  -3   3   7      226.62      260.47     16.73 o 
  -2   3   7      343.92      367.08     18.49 o 
  -1   3   7      246.90      281.75     19.54 o 
   0   3   7      164.56      172.41     14.03 o 
   1   3   7      186.14      175.97     12.23 o 
   2   3   7      257.93      273.71     12.02 o 
   3   3   7        3.12       15.12      8.50 o 
   4   3   7      119.48      103.07     10.93 o 
   5   3   7     3044.07     3091.37     56.81 o 
   6   3   7     2648.93     2710.37     51.15 o 
   7   3   7      498.82      533.01     20.72 o 
   8   3   7        0.14      -10.05     13.61 o 
   9   3   7      230.38      255.99     19.60 o 
  10   3   7     1014.73     1059.04     36.74 o 
  11   3   7     2871.76     2844.63     68.79 o 
  12   3   7     2318.53     2197.40     62.54 o 
  13   3   7      213.27      217.79     26.45 o 
  14   3   7      210.56      182.57     26.62 o 
  15   3   7       26.10       52.09     35.16 o 
  16   3   7       10.46       -6.06     39.82 o 
 -16   4   7       45.45       61.78     28.14 o 
 -15   4   7        1.47       20.50     23.39 o 
 -14   4   7        2.93      -10.78     23.98 o 
 -13   4   7      496.70      536.51     31.35 o 
 -12   4   7      113.29      108.26     23.13 o 
 -11   4   7       38.94       63.23     21.02 o 
 -10   4   7        2.20       -9.22     19.30 o 
  -9   4   7       56.16       54.29     19.24 o 
  -8   4   7      232.09      233.27     36.09 o 
  -7   4   7       92.39       86.00     17.07 o 
  -6   4   7        7.52      -17.20     14.35 o 
  -5   4   7      106.90      123.13     17.36 o 
  -4   4   7       14.43       20.85     14.17 o 
  -3   4   7      141.38      154.59     22.65 o 
  -2   4   7      125.97      129.88     16.28 o 
  -1   4   7      570.32      585.28     24.99 o 
   0   4   7      922.35     1028.89     52.58 o 
   1   4   7      852.22      956.35     25.51 o 
   2   4   7       11.02        5.68      9.36 o 
   3   4   7       17.13       12.45     10.54 o 
   4   4   7       10.93       13.44     11.10 o 
   5   4   7     2435.71     2487.36     48.66 o 
   6   4   7      150.81      158.66     13.83 o 
   7   4   7      369.52      362.73     17.65 o 
   8   4   7       17.88       11.30     15.38 o 
   9   4   7       48.48       84.58     18.35 o 
  10   4   7      102.07      144.12     21.32 o 
  11   4   7        3.53        6.06     20.59 o 
  12   4   7       48.06       77.00     23.08 o 
  13   4   7        9.85       -6.30     24.00 o 
  14   4   7        0.22      -18.28     26.65 o 
  15   4   7       43.82       63.64     28.53 o 
 -15   5   7       98.51       55.84     36.44 o 
 -14   5   7       15.54       12.84     24.84 o 
 -13   5   7      210.29      211.37     30.52 o 
 -12   5   7       21.19       -0.82     24.01 o 
 -11   5   7       67.77       30.36     22.60 o 
 -10   5   7       63.15       64.36     21.82 o 
  -9   5   7       59.68       47.97     21.16 o 
  -8   5   7      126.72       94.68     24.97 o 
  -7   5   7        0.32       19.06     20.41 o 
  -6   5   7      228.64      182.78     23.31 o 
  -5   5   7       16.90        9.41     20.19 o 
  -4   5   7       44.16       22.98     37.25 o 
  -3   5   7        3.39      -14.63     18.13 o 
  -2   5   7      304.04      386.12     28.14 o 
  -1   5   7      125.65      106.74     22.64 o 
   0   5   7      115.36      100.61     19.99 o 
   1   5   7      177.86      168.12     15.33 o 
   2   5   7      301.11      333.88     29.48 o 
   3   5   7       61.22      102.88     15.52 o 
   4   5   7       43.72       64.67     17.84 o 
   5   5   7       65.80       73.33     16.26 o 
   6   5   7       19.92       20.46     15.68 o 
   7   5   7       33.95       39.84     16.42 o 
   8   5   7       87.34       76.00     18.40 o 
   9   5   7      362.52      359.88     26.47 o 
  10   5   7        6.19       25.35     23.92 o 
  11   5   7       44.68       10.40     34.22 o 
  12   5   7        9.92      -13.43     35.52 o 
  13   5   7       77.63      107.43     42.02 o 
  14   5   7        6.53      -12.56     41.59 o 
 -13   6   7       59.40       36.88     27.07 o 
 -12   6   7        0.59      -24.09     26.28 o 
 -11   6   7       54.15       61.56     31.24 o 
 -10   6   7        0.24        5.40     26.46 o 
  -9   6   7       10.32        9.42     29.46 o 
  -8   6   7      183.66      150.97     35.31 o 
  -7   6   7      109.46       91.50     25.34 o 
  -6   6   7      318.87      269.11     58.05 o 
  -5   6   7       40.95       46.96     22.61 o 
  -4   6   7      161.69      147.99     26.21 o 
  -3   6   7      208.76      219.93     27.05 o 
  -2   6   7      322.36      395.81     41.59 o 
  -1   6   7      559.20      573.91     38.55 o 
   0   6   7      529.34      497.93     30.18 o 
   1   6   7       15.16        8.95     19.21 o 
   2   6   7       32.09       -8.56     18.08 o 
   3   6   7       20.17        2.82     40.07 o 
   4   6   7       27.09       21.79     19.73 o 
   5   6   7        6.68        4.55     21.03 o 
   6   6   7      279.40      272.65     40.94 o 
   7   6   7        7.20        8.06     39.85 o 
   8   6   7      107.69      153.53     32.06 o 
   9   6   7       36.40       50.04     27.72 o 
  10   6   7      141.56      174.58     41.15 o 
  11   6   7      180.38      208.80     43.75 o 
  12   6   7       90.46      134.29     43.75 o 
 -11   7   7       42.92       71.35     34.90 o 
 -10   7   7        6.84       -6.71     32.47 o 
  -9   7   7       82.23      122.81     48.52 o 
  -8   7   7      122.70       99.89     31.19 o 
  -7   7   7      187.61      182.41     42.24 o 
  -6   7   7      291.81      237.48     30.82 o 
  -5   7   7        0.84      -10.80     26.19 o 
  -4   7   7        3.67       16.26     24.72 o 
  -3   7   7       13.96       13.06     26.39 o 
  -2   7   7        0.81       14.18     27.31 o 
  -1   7   7       20.95      -32.92     38.77 o 
   0   7   7       40.64       30.14     40.07 o 
   1   7   7        2.06      -12.93     21.55 o 
   2   7   7       17.36       33.28     23.40 o 
   3   7   7      164.58      191.16     27.37 o 
   4   7   7      194.94      268.98     30.22 o 
   5   7   7      567.94      587.38     34.99 o 
   6   7   7      135.23      180.30     38.99 o 
   7   7   7      272.02      316.15     31.39 o 
   8   7   7      161.20       75.65     25.99 o 
   9   7   7      190.24      161.18     29.86 o 
  10   7   7       87.80       95.86     29.22 o 
  -7   8   7       11.83       49.25     32.69 o 
  -6   8   7        3.75      -31.41     29.10 o 
  -5   8   7       80.02       77.66     43.32 o 
  -4   8   7        0.20      -14.26     29.10 o 
  -3   8   7        2.38       36.19     30.28 o 
  -2   8   7       93.57       89.63     33.69 o 
  -1   8   7      109.79       89.80     32.71 o 
   0   8   7       94.58      141.70     34.46 o 
   1   8   7      106.02      127.60     30.07 o 
   2   8   7        0.53      -12.52     24.96 o 
   3   8   7       36.44       52.44     28.16 o 
   4   8   7       52.09      100.09     44.40 o 
   5   8   7       40.61       13.58     31.62 o 
   6   8   7       60.71      122.02     49.60 o 
 -17   0   8      600.11      560.56     57.62 o 
 -16   0   8      134.81      169.38     45.49 o 
 -15   0   8       83.22       71.91     37.25 o 
 -14   0   8       13.03       29.02     37.25 o 
 -13   0   8      220.90      215.73     42.89 o 
 -12   0   8      710.91      749.43     57.18 o 
 -11   0   8        6.79       12.56     34.66 o 
 -10   0   8      240.88      251.25     40.72 o 
  -9   0   8       44.43       57.18     33.36 o 
  -8   0   8        3.27       26.42     27.29 o 
  -7   0   8       56.01       46.79     31.19 o 
  -6   0   8      495.13      451.39     39.85 o 
  -5   0   8     1230.12     1187.39     64.11 o 
  -4   0   8     2154.60     2107.07     88.81 o 
  -3   0   8      351.97      374.71     33.79 o 
  -2   0   8      162.38      117.83     24.26 o 
  -1   0   8     1342.10     1218.58     56.32 o 
   0   0   8     4297.86     4344.96    149.02 o 
   1   0   8    16397.92    15430.44    480.41 o 
   2   0   8      318.92      290.32     24.48 o 
   3   0   8     2010.20     1903.53     53.65 o 
   4   0   8        0.21       -6.97     14.18 o 
   5   0   8      531.63      563.59     39.42 o 
   6   0   8     1267.55     1189.12     59.35 o 
   7   0   8     1233.34     1161.40     61.51 o 
   8   0   8      232.27      263.82     34.66 o 
   9   0   8        4.89      -13.43     30.32 o 
  10   0   8      563.97      551.03     48.95 o 
  11   0   8      587.45      548.86     51.55 o 
  12   0   8     1085.04     1115.91     73.64 o 
  13   0   8     1068.42     1060.46     71.48 o 
  14   0   8      137.25      134.72     48.52 o 
  15   0   8       21.65      -34.22     48.52 o 
  16   0   8      231.60      109.60     51.55 o 
 -17   1   8        7.37      -37.41     29.10 o 
 -16   1   8       33.46       25.08     28.92 o 
 -15   1   8       49.99       21.56     28.03 o 
 -14   1   8       47.89       50.25     27.87 o 
 -13   1   8      213.69      243.74     30.12 o 
 -12   1   8      256.33      265.01     58.70 o 
 -11   1   8      547.78      549.62     34.64 o 
 -10   1   8      344.73      378.97     31.19 o 
  -9   1   8      801.53      806.61     58.48 o 
  -8   1   8        0.41        0.32     20.40 o 
  -7   1   8      104.55      114.67     33.79 o 
  -6   1   8     1326.63     1305.11    103.10 o 
  -5   1   8     1580.97     1653.92    106.78 o 
  -4   1   8      869.21      901.81     40.52 o 
  -3   1   8      498.95      445.11     26.70 o 
  -2   1   8       11.18       21.85     16.69 o 
  -1   1   8       16.71       56.11     17.29 o 
   0   1   8       93.22      125.83     17.92 o 
   1   1   8        9.91       17.48     14.97 o 
   2   1   8        1.21       -0.64      9.67 o 
   3   1   8      299.30      311.77     16.28 o 
   4   1   8       41.83       45.34     13.00 o 
   5   1   8      492.41      521.29     22.69 o 
   6   1   8     2832.29     2861.10    144.47 o 
   7   1   8     1736.10     1767.48     56.96 o 
   8   1   8     1934.78     1809.09     58.32 o 
   9   1   8      115.18      108.73     23.13 o 
  10   1   8      172.62      149.42     25.37 o 
  11   1   8     1194.82     1095.89     50.22 o 
  12   1   8      983.90      966.60     49.61 o 
  13   1   8     1064.22      959.78     90.32 o 
  14   1   8      570.08      525.66     54.37 o 
  15   1   8      251.95      220.98     48.95 o 
  16   1   8       10.75       22.75     38.87 o 
 -17   2   8        2.14       -5.01     30.97 o 
 -16   2   8       29.35       20.79     29.11 o 
 -15   2   8      345.41      330.41     34.85 o 
 -14   2   8        2.97      -15.18     26.83 o 
 -13   2   8       10.40        1.89     22.94 o 
 -12   2   8       91.20       78.29     25.88 o 
 -11   2   8       66.63       33.25     23.74 o 
 -10   2   8      221.81      217.78     26.39 o 
  -9   2   8       12.45        6.04     21.64 o 
  -8   2   8        1.34       -4.17     27.51 o 
  -7   2   8       57.23       37.65     21.72 o 
  -6   2   8       31.43       32.78     20.82 o 
  -5   2   8       61.72       73.08     19.85 o 
  -4   2   8      205.29      204.60     23.21 o 
  -3   2   8       21.15       43.11     18.00 o 
  -2   2   8      221.25      224.18     22.44 o 
  -1   2   8      314.52      312.94     40.07 o 
   0   2   8       16.47       14.20     17.02 o 
   1   2   8      146.78      167.32     15.45 o 
   2   2   8       39.19       23.16     11.18 o 
   3   2   8     2337.95     2279.56     44.80 o 
   4   2   8      217.42      213.24     16.48 o 
   5   2   8       30.40       49.48     15.70 o 
   6   2   8       31.65       29.46     13.95 o 
   7   2   8      150.11      151.75     21.08 o 
   8   2   8      239.16      235.34     25.73 o 
   9   2   8       12.42        8.01     22.05 o 
  10   2   8        3.40       12.32     24.19 o 
  11   2   8       10.28       17.76     35.09 o 
  12   2   8        0.19      -15.58     25.72 o 
  13   2   8       61.22       84.26     32.93 o 
  14   2   8        6.35        5.72     32.13 o 
  15   2   8        4.18       30.72     34.85 o 
  16   2   8        1.40      -47.33     38.90 o 
 -16   3   8       55.71       60.86     31.17 o 
 -15   3   8       18.19      -40.62     33.36 o 
 -14   3   8        7.78      -11.89     27.69 o 
 -13   3   8       50.60       31.16     27.11 o 
 -12   3   8      113.72      121.10     29.19 o 
 -11   3   8      164.45      172.03     28.63 o 
 -10   3   8        9.19       11.31     23.74 o 
  -9   3   8       28.18       13.51     21.95 o 
  -8   3   8       35.79       62.35     25.15 o 
  -7   3   8        9.58        5.09     20.70 o 
  -6   3   8       44.52       65.75     21.65 o 
  -5   3   8      146.79      108.75     24.04 o 
  -4   3   8        2.07       23.76     19.23 o 
  -3   3   8       73.84       78.41     20.59 o 
  -2   3   8        0.23       -3.39     19.85 o 
  -1   3   8      159.39      186.77     23.56 o 
   0   3   8      126.55      123.66     15.59 o 
   1   3   8        2.98       10.85     13.23 o 
   2   3   8       96.76       86.45     12.53 o 
   3   3   8        5.38       25.92     13.95 o 
   4   3   8       47.97       45.42     14.56 o 
   5   3   8      234.45      261.98     18.17 o 
   6   3   8      815.41      840.37     30.03 o 
   7   3   8      462.21      501.67     30.48 o 
   8   3   8       39.55       54.13     32.71 o 
   9   3   8      163.00      175.77     27.26 o 
  10   3   8       23.26       18.12     25.73 o 
  11   3   8       25.28       27.32     26.60 o 
  12   3   8      150.47      145.21     31.51 o 
  13   3   8       45.01       67.27     33.52 o 
  14   3   8       86.42      117.22     37.67 o 
  15   3   8       39.76       27.00     39.19 o 
 -15   4   8      115.43      105.35     63.90 o 
 -14   4   8       31.68        9.41     39.42 o 
 -13   4   8      245.30      253.55     32.01 o 
 -12   4   8       26.13       38.60     27.69 o 
 -11   4   8       30.34        7.94     26.32 o 
 -10   4   8        1.92      -11.99     51.98 o 
  -9   4   8       27.20       42.33     25.36 o 
  -8   4   8        2.24       -5.35     40.29 o 
  -7   4   8        7.12      -27.17     22.14 o 
  -6   4   8      415.08      354.92     31.41 o 
  -5   4   8      848.31      752.88     48.73 o 
  -4   4   8      122.84      154.19     25.49 o 
  -3   4   8      281.92      259.22     32.49 o 
  -2   4   8       93.29       91.48     25.35 o 
  -1   4   8     1119.06      984.23     55.02 o 
   0   4   8     2266.90     2279.50     92.50 o 
   1   4   8      412.67      447.36     19.66 o 
   2   4   8      391.11      433.36     21.50 o 
   3   4   8      178.14      253.26     18.13 o 
   4   4   8      146.38      193.71     17.67 o 
   5   4   8      297.23      314.23     20.66 o 
   6   4   8        2.83       -3.39     16.34 o 
   7   4   8       76.02       52.03     17.73 o 
   8   4   8       33.62       56.45     24.81 o 
   9   4   8      162.01      193.45     36.82 o 
  10   4   8      325.65      361.76     34.60 o 
  11   4   8      379.70      440.10     38.44 o 
  12   4   8      458.18      550.54     43.34 o 
  13   4   8      394.64      390.98     42.88 o 
  14   4   8       47.33       54.44     47.65 o 
 -14   5   8        6.03        6.02     48.95 o 
 -13   5   8        4.34        4.29     28.98 o 
 -12   5   8       30.75        7.43     30.28 o 
 -11   5   8      310.91      282.85     37.23 o 
 -10   5   8      398.18      400.27     38.34 o 
  -9   5   8      229.93      251.15     39.42 o 
  -8   5   8        0.29       29.43     40.72 o 
  -7   5   8      386.62      361.73     35.79 o 
  -6   5   8      691.63      662.36     39.47 o 
  -5   5   8      444.11      434.01     61.95 o 
  -4   5   8       83.23      106.23     26.64 o 
  -3   5   8      155.36      148.76     41.59 o 
  -2   5   8        9.49      -12.05     23.31 o 
  -1   5   8        1.12        7.93     24.98 o 
   0   5   8        7.41        3.70     34.87 o 
   1   5   8        1.39        0.10     17.65 o 
   2   5   8        6.45        3.62     21.52 o 
   3   5   8      151.66      140.30     22.75 o 
   4   5   8      197.00      172.72     24.49 o 
   5   5   8      462.52      442.17     32.27 o 
   6   5   8      805.18      893.86    120.00 o 
   7   5   8      839.66      887.44     42.56 o 
   8   5   8      242.82      257.11     29.64 o 
   9   5   8      287.39      433.63     50.25 o 
  10   5   8        0.46       13.43     44.19 o 
 -12   6   8       46.36       50.97     35.65 o 
 -11   6   8       68.60       49.95     34.90 o 
 -10   6   8        5.35      -12.41     69.09 o 
  -9   6   8        1.07        5.61     49.60 o 
  -8   6   8        0.61       21.08     29.23 o 
  -7   6   8       65.65       32.58     37.25 o 
  -6   6   8        0.39        0.93     30.25 o 
  -5   6   8        3.10       23.12     28.16 o 
  -4   6   8      133.08      138.56     47.65 o 
  -3   6   8      237.84      251.41    131.69 o 
  -2   6   8        0.26        9.65     34.22 o 
  -1   6   8        4.17       12.61     26.03 o 
   0   6   8      400.91      358.32     91.84 o 
   1   6   8      746.50      851.10     40.06 o 
   2   6   8      241.54      273.41     27.89 o 
   3   6   8      106.92      150.31     26.21 o 
   4   6   8        4.69       20.45     38.55 o 
   5   6   8      130.39      134.19     25.17 o 
   6   6   8      168.46      189.82     26.54 o 
   7   6   8      344.82      312.33     41.15 o 
   8   6   8       66.74       70.61     38.55 o 
  -9   7   8       37.97       55.58     35.37 o 
  -8   7   8       46.00       83.17     44.62 o 
  -7   7   8        0.20      -21.66     46.35 o 
  -6   7   8       40.45       45.49     41.59 o 
  -5   7   8       23.77       25.13     40.72 o 
  -4   7   8       52.94        9.96     44.19 o 
  -3   7   8       18.65       25.13     44.62 o 
  -2   7   8       34.04       42.89     44.62 o 
  -1   7   8       30.87       92.27     45.92 o 
   0   7   8      104.70       99.20     46.35 o 
   1   7   8       13.94        0.87     55.67 o 
   2   7   8        1.99       -3.26     25.39 o 
   3   7   8       25.37       60.70     30.11 o 
   4   7   8        9.87       26.53     23.83 o 
   5   7   8       51.66       56.63     32.71 o 
   6   7   8        7.09        2.87     34.87 o 
   7   7   8       83.19       52.68     26.63 o 
   8   7   8       20.14       -4.92     26.89 o 
  -3   8   8        0.28       -9.10     42.89 o 
  -2   8   8       18.71       50.68     49.82 o 
  -1   8   8       49.30       47.22     44.19 o 
   0   8   8       68.24       87.51     46.79 o 
   1   8   8       21.52       41.15     45.05 o 
   2   8   8       16.45       16.25     28.16 o 
 -16   1   9        8.12       -8.16     31.40 o 
 -15   1   9        4.59      -17.21     29.11 o 
 -14   1   9      125.72      106.32     44.40 o 
 -13   1   9       24.00        3.88     26.82 o 
 -12   1   9       35.94       50.49     26.93 o 
 -11   1   9        2.95       14.32     35.09 o 
 -10   1   9      309.85      310.18     30.77 o 
  -9   1   9      318.04      316.16     58.05 o 
  -8   1   9      175.01      152.35     26.52 o 
  -7   1   9      186.18      175.90     28.10 o 
  -6   1   9       57.05       81.70     23.73 o 
  -5   1   9      120.51      147.17     33.14 o 
  -4   1   9      438.72      476.03     35.31 o 
  -3   1   9       98.20      132.72     22.44 o 
  -2   1   9      462.71      473.55     28.23 o 
  -1   1   9      270.00      265.10     24.24 o 
   0   1   9        3.71        5.34     35.74 o 
   1   1   9      152.98      146.34     15.53 o 
   2   1   9       34.14       36.88     11.85 o 
   3   1   9      383.33      391.05     20.32 o 
   4   1   9      465.12      432.39     20.54 o 
   5   1   9      157.30      173.79     22.21 o 
   6   1   9       41.97       15.70     20.58 o 
   7   1   9      276.27      313.15     26.12 o 
   8   1   9      943.68      954.13     42.26 o 
   9   1   9     1692.04     1631.45     60.34 o 
  10   1   9      317.37      320.56     31.00 o 
  11   1   9        6.74       21.79     28.48 o 
  12   1   9        0.61        2.68     29.06 o 
  13   1   9      161.41       92.38     37.25 o 
  14   1   9      169.83      131.79     37.83 o 
 -15   2   9      225.33      300.92     36.82 o 
 -14   2   9       38.76       27.17     33.36 o 
 -13   2   9       45.69       43.92     29.98 o 
 -12   2   9        1.08        1.00     28.25 o 
 -11   2   9      136.98      129.47     29.10 o 
 -10   2   9       19.15       40.46     26.32 o 
  -9   2   9        0.39        3.55     24.96 o 
  -8   2   9      101.29      109.01     26.96 o 
  -7   2   9        1.69       26.48     22.79 o 
  -6   2   9       54.88       62.18     25.80 o 
  -5   2   9      211.39      237.77     29.10 o 
  -4   2   9      483.30      446.51     30.68 o 
  -3   2   9     1989.05     1857.98    119.35 o 
  -2   2   9      594.21      634.37     35.80 o 
  -1   2   9      192.20      180.64     22.69 o 
   0   2   9     1319.94     1385.25     53.50 o 
   1   2   9      462.80      472.04     22.74 o 
   2   2   9      821.61      774.41     24.14 o 
   3   2   9     3603.50     3611.59     77.52 o 
   4   2   9      445.17      442.31     22.15 o 
   5   2   9      327.30      345.32     25.10 o 
   6   2   9        5.88      -24.10     19.76 o 
   7   2   9       50.24       22.53     21.44 o 
   8   2   9        3.21        4.08     29.46 o 
   9   2   9        8.47       -2.78     24.95 o 
  10   2   9       45.79       38.75     27.56 o 
  11   2   9      109.13       80.97     28.44 o 
  12   2   9      639.00      691.02     42.27 o 
  13   2   9      408.24      515.18     44.19 o 
  14   2   9      681.04      712.88     55.67 o 
 -14   3   9        6.68      -10.21     28.41 o 
 -13   3   9      254.55      163.54     32.09 o 
 -12   3   9        0.34       -8.54     25.41 o 
 -11   3   9       20.83       60.21     26.21 o 
 -10   3   9      256.72      208.72     33.14 o 
  -9   3   9      638.17      625.13     65.85 o 
  -8   3   9      555.90      513.70     36.75 o 
  -7   3   9       83.22       64.39     24.53 o 
  -6   3   9      248.60      209.39     27.36 o 
  -5   3   9       28.23       21.52     23.00 o 
  -4   3   9      997.26      951.28     46.50 o 
  -3   3   9      466.75      466.85     32.43 o 
  -2   3   9      199.62      233.17     29.02 o 
  -1   3   9       20.62       22.77     22.74 o 
   0   3   9       44.41        8.33     15.28 o 
   1   3   9       18.77       25.91     13.67 o 
   2   3   9      573.28      531.56     24.33 o 
   3   3   9       92.95      101.31     16.83 o 
   4   3   9      280.12      318.20     20.76 o 
   5   3   9        0.15        6.72     16.17 o 
   6   3   9      176.94      176.99     24.51 o 
   7   3   9     1640.06     1681.67     83.61 o 
   8   3   9      576.50      635.19     49.38 o 
   9   3   9     1580.13     1729.70     64.88 o 
  10   3   9      575.07      673.77     41.91 o 
  11   3   9       42.26       77.93     32.15 o 
  12   3   9       34.28       39.49     33.84 o 
  13   3   9      253.46      332.07     59.78 o 
 -13   4   9       11.71       16.24     31.70 o 
 -12   4   9        0.18      -11.18     30.47 o 
 -11   4   9       55.05       63.69     39.64 o 
 -10   4   9       58.70       48.44     29.39 o 
  -9   4   9      234.42      182.08     71.04 o 
  -8   4   9        2.59       -5.70     27.44 o 
  -7   4   9        7.82       46.64     25.86 o 
  -6   4   9      365.77      265.54     34.87 o 
  -5   4   9        0.35       -7.70     24.15 o 
  -4   4   9       13.09       44.00     26.57 o 
  -3   4   9      202.93      240.43     30.25 o 
  -2   4   9       83.84      112.55     25.50 o 
  -1   4   9      470.44      485.44     25.82 o 
   0   4   9       79.54       69.24     17.83 o 
   1   4   9       49.29       53.66     16.63 o 
   2   4   9      426.68      484.80     24.26 o 
   3   4   9      722.55      757.84     30.89 o 
   4   4   9       65.53       53.82     18.07 o 
   5   4   9      161.84      152.42     19.94 o 
   6   4   9       27.11       34.07     18.82 o 
   7   4   9      122.73      178.89     27.87 o 
   8   4   9      187.36      226.97     30.32 o 
   9   4   9       10.99        4.72     28.48 o 
  10   4   9       40.84        6.62     29.86 o 
  11   4   9        2.25       -3.08     32.32 o 
  12   4   9        2.58      -23.62     35.07 o 
 -12   5   9       12.32       60.80     34.60 o 
 -11   5   9      100.73      131.39     32.31 o 
 -10   5   9        7.43      -18.23     31.76 o 
  -9   5   9       14.57       34.78     31.69 o 
  -8   5   9        0.97      -25.65     26.77 o 
  -7   5   9       50.28       52.82     31.31 o 
  -6   5   9       23.19       38.20     28.64 o 
  -5   5   9        0.69       -7.34     28.25 o 
  -4   5   9       70.63       31.24     46.35 o 
  -3   5   9        1.18       -7.50     27.31 o 
  -2   5   9      181.22      170.88     30.87 o 
  -1   5   9       11.47       16.54     25.96 o 
   0   5   9        1.21       -3.93     19.99 o 
   1   5   9      363.76      428.36     31.39 o 
   2   5   9       86.19       69.68     23.73 o 
   3   5   9      113.92       78.41     25.10 o 
   4   5   9        8.10       19.56     24.30 o 
   5   5   9        5.61       12.17     23.09 o 
   6   5   9      152.89      173.45     28.32 o 
   7   5   9       22.70       35.62     26.03 o 
   8   5   9      142.16      140.79     44.19 o 
   9   5   9        0.10       54.15     44.19 o 
  10   5   9       11.42        6.06     43.32 o 
  -9   6   9        1.91       -4.28     48.73 o 
  -8   6   9       27.85       -1.64     43.97 o 
  -7   6   9       50.66       24.58     32.12 o 
  -6   6   9      106.49      124.95     32.57 o 
  -5   6   9       55.59       67.13     48.73 o 
  -4   6   9      376.86      305.38     93.57 o 
  -3   6   9      113.85       69.71     28.89 o 
  -2   6   9       83.28      103.35     33.36 o 
  -1   6   9       85.93       77.05     30.25 o 
   0   6   9       39.85       75.38     44.62 o 
   1   6   9      241.86      247.35     44.19 o 
   2   6   9      104.44       97.90     39.85 o 
   3   6   9        9.09       42.02     41.15 o 
   4   6   9       53.43       22.09     41.15 o 
   5   6   9        3.53      -34.22     40.29 o 
   6   6   9       16.76       29.46     41.59 o 
   7   6   9       45.81       46.79     40.29 o 
  -5   7   9      121.48      122.05     42.67 o 
  -4   7   9        4.86        6.61     64.98 o 
  -3   7   9       51.75       57.93     35.35 o 
  -2   7   9        0.25        5.80     33.52 o 
  -1   7   9       48.55       97.04     45.92 o 
   0   7   9        0.64      -19.93     46.35 o 
   1   7   9        2.27       -1.30     47.22 o 
   2   7   9       46.21       35.96     47.65 o 
   3   7   9      136.91      124.76     45.05 o 
   4   7   9        0.75       71.91     48.08 o 
 -14   0  10       12.52      -21.23     40.72 o 
 -13   0  10      155.69       99.64     48.52 o 
 -12   0  10       26.72       40.72     39.85 o 
 -11   0  10        9.74      -25.13     42.02 o 
 -10   0  10       25.13       17.33     41.59 o 
  -9   0  10       24.22       44.62     37.69 o 
  -8   0  10        0.04      -23.83     39.42 o 
  -7   0  10       10.10       10.40     38.55 o 
  -6   0  10       31.26        6.50     32.49 o 
  -5   0  10       80.67       56.75     38.12 o 
  -4   0  10      249.04      192.77     39.85 o 
  -3   0  10      975.27      897.58     56.32 o 
  -2   0  10      867.54      937.00     61.51 o 
  -1   0  10      242.74      220.93     35.96 o 
   0   0  10       10.51       22.53     29.02 o 
   1   0  10     2435.83     2328.29     68.09 o 
   2   0  10     1268.26     1247.89     45.47 o 
   3   0  10      639.11      642.86     49.38 o 
   4   0  10      618.56      654.13     50.25 o 
   5   0  10     1232.69     1106.82     64.11 o 
   6   0  10      681.13      655.86     53.28 o 
   7   0  10      113.92      132.99     33.36 o 
   8   0  10      107.40       88.81     36.39 o 
   9   0  10        0.80        6.50     38.12 o 
  10   0  10       76.12       91.40     42.45 o 
  11   0  10       18.64      -27.72     41.15 o 
  12   0  10        2.33      -57.62     43.75 o 
  13   0  10      156.90      171.11     53.72 o 
 -14   1  10       53.41       35.71     32.71 o 
 -13   1  10       32.87      -36.84     52.85 o 
 -12   1  10       45.77      -11.37     31.85 o 
 -11   1  10      178.69      163.13     32.88 o 
 -10   1  10       71.04       52.38     28.75 o 
  -9   1  10       47.52       27.32     28.41 o 
  -8   1  10      942.10      984.57     53.37 o 
  -7   1  10       59.66      100.90     28.33 o 
  -6   1  10      573.89      583.12     36.29 o 
  -5   1  10        3.75       15.98     24.23 o 
  -4   1  10        1.07       35.97     30.97 o 
  -3   1  10      467.52      481.92     53.93 o 
  -2   1  10      137.45      194.05     40.94 o 
  -1   1  10      426.04      367.77     66.28 o 
   0   1  10       20.86       11.06     20.52 o 
   1   1  10       13.99       11.35     13.68 o 
   2   1  10        0.95      -13.84     13.37 o 
   3   1  10      602.93      602.33     27.33 o 
   4   1  10      126.05      139.34     22.82 o 
   5   1  10      410.72      419.98     29.55 o 
   6   1  10       88.80       79.59     26.64 o 
   7   1  10        4.66       39.25     22.51 o 
   8   1  10      273.48      296.73     29.33 o 
   9   1  10     1003.95      962.70     48.94 o 
  10   1  10      790.41      840.87     80.57 o 
  11   1  10      568.56      496.93     40.12 o 
  12   1  10      289.42      277.70     37.98 o 
  13   1  10        3.71       11.46     35.05 o 
 -13   2  10        7.81      -14.01     30.16 o 
 -12   2  10       21.85        6.79     28.82 o 
 -11   2  10       36.13       25.41     31.13 o 
 -10   2  10       62.09       -3.87     29.98 o 
  -9   2  10       43.07       51.35     29.39 o 
  -8   2  10       77.61       72.30     30.59 o 
  -7   2  10        4.87      -37.70     25.14 o 
  -6   2  10       50.02       22.33     28.23 o 
  -5   2  10        2.38       -5.03     26.70 o 
  -4   2  10       50.98       46.79     23.83 o 
  -3   2  10       28.68       78.58     25.96 o 
  -2   2  10      127.51      134.62     26.64 o 
  -1   2  10      855.61      894.45     42.49 o 
   0   2  10       27.01       21.22     17.87 o 
   1   2  10       75.46       95.13     16.58 o 
   2   2  10      111.68       89.71     17.22 o 
   3   2  10       15.27       22.02     15.96 o 
   4   2  10      420.49      440.49     36.98 o 
   5   2  10      132.50      106.35     23.74 o 
   6   2  10       16.00       20.37     23.13 o 
   7   2  10       37.57       17.42     24.19 o 
   8   2  10        0.73      -11.67     23.44 o 
   9   2  10       31.79       50.08     28.48 o 
  10   2  10        7.07        5.90     32.49 o 
  11   2  10        0.62        6.66     27.71 o 
  12   2  10        1.91       10.58     34.01 o 
 -12   3  10       38.51       46.35     31.37 o 
 -11   3  10       19.80        8.97     29.11 o 
 -10   3  10        8.84       13.94     30.90 o 
  -9   3  10      182.89      154.08     33.47 o 
  -8   3  10       69.27       32.72     28.79 o 
  -7   3  10       18.35      -10.82     26.40 o 
  -6   3  10       31.65       57.00     25.96 o 
  -5   3  10       10.08       23.64     41.80 o 
  -4   3  10       75.87       86.62     29.10 o 
  -3   3  10       15.01       23.76     25.45 o 
  -2   3  10       12.81       -1.20     24.25 o 
  -1   3  10       22.22      -14.54     46.14 o 
   0   3  10        0.01       23.13     23.24 o 
   1   3  10        9.73       -3.91     16.77 o 
   2   3  10      195.42      228.83     20.88 o 
   3   3  10      213.24      221.07     21.14 o 
   4   3  10      177.05      163.30     20.50 o 
   5   3  10       45.93       58.70     23.89 o 
   6   3  10       40.51       44.82     24.65 o 
   7   3  10        0.60       20.14     23.62 o 
   8   3  10      178.41      178.32     30.77 o 
   9   3  10      330.39      315.38     38.55 o 
  10   3  10       38.10       31.19     32.16 o 
  11   3  10       83.26       80.89     35.21 o 
 -11   4  10        0.81       -4.47     30.87 o 
 -10   4  10       11.38       -6.05     32.18 o 
  -9   4  10        5.33      -44.86     30.34 o 
  -8   4  10      109.64       72.15     32.50 o 
  -7   4  10       36.98       10.77     30.32 o 
  -6   4  10       17.23       19.57     27.47 o 
  -5   4  10       21.18      -22.33     25.35 o 
  -4   4  10      199.28      221.71     40.72 o 
  -3   4  10      218.47      187.59     38.77 o 
  -2   4  10      852.34      874.86     45.22 o 
  -1   4  10      323.12      283.97     24.16 o 
   0   4  10       41.60       37.54     18.82 o 
   1   4  10       27.08       22.51     18.17 o 
   2   4  10       38.93       14.42     18.55 o 
   3   4  10      316.60      327.82     24.13 o 
   4   4  10      333.97      365.23     28.58 o 
   5   4  10      200.76      236.24     23.83 o 
   6   4  10       34.61       22.33     56.32 o 
   7   4  10      108.76      145.37     34.87 o 
   8   4  10       25.85       19.28     29.41 o 
   9   4  10       34.96       56.97     32.16 o 
  10   4  10       64.46       50.36     33.21 o 
  -9   5  10       57.09       27.53     56.97 o 
  -8   5  10      233.32      232.32     34.75 o 
  -7   5  10      178.51      163.41     35.91 o 
  -6   5  10       40.78       -2.55     53.93 o 
  -5   5  10        9.97       35.63     29.98 o 
  -4   5  10       88.76       71.57     32.09 o 
  -3   5  10       53.69       56.31     31.17 o 
  -2   5  10       80.37       73.14     31.04 o 
  -1   5  10      106.14      111.93     31.68 o 
   0   5  10       21.82       26.31     24.93 o 
   1   5  10        1.37       -1.56     25.72 o 
   2   5  10       91.33      105.52     26.63 o 
   3   5  10       59.39       64.76     27.32 o 
   4   5  10      330.16      351.65     33.38 o 
   5   5  10      158.57      185.89     30.77 o 
   6   5  10        2.65      -14.93     27.87 o 
   7   5  10        1.20       13.00     41.15 o 
   8   5  10      156.88      133.42     50.25 o 
  -6   6  10       15.56      -23.58     34.24 o 
  -5   6  10       45.61       15.55     34.44 o 
  -4   6  10        0.07       16.27     33.36 o 
  -3   6  10       10.71        8.96     30.77 o 
  -2   6  10      126.60      112.36     34.44 o 
  -1   6  10       22.18       63.68     42.45 o 
   0   6  10       57.84      130.39     44.19 o 
   1   6  10       57.12       72.34     48.08 o 
   2   6  10       37.16      102.23     48.52 o 
   3   6  10      158.61      147.29     48.52 o 
   4   6  10      101.85       81.44     42.45 o 
   5   6  10      125.38      184.54     49.38 o 
 -12   1  11       91.25       27.65     33.43 o 
 -11   1  11       45.03       36.48     31.53 o 
 -10   1  11       44.34        1.30     48.52 o 
  -9   1  11      113.78       73.61     32.50 o 
  -8   1  11       44.90       76.54     32.01 o 
  -7   1  11       35.52        6.83     33.79 o 
  -6   1  11      173.69      161.38     40.29 o 
  -5   1  11       75.66      115.99     29.46 o 
  -4   1  11       12.68       33.72     26.91 o 
  -3   1  11       16.80       58.87     26.21 o 
  -2   1  11        2.13       10.18     25.88 o 
  -1   1  11       13.74        3.28     24.04 o 
   0   1  11       35.59       52.86     18.40 o 
   1   1  11        7.44        2.51     15.40 o 
   2   1  11       62.08       44.08     18.72 o 
   3   1  11       18.73       -8.67     19.14 o 
   4   1  11      182.35      206.22     27.11 o 
   5   1  11      392.28      372.11     29.25 o 
   6   1  11      207.92      216.12     51.77 o 
   7   1  11      159.84      188.91     29.71 o 
   8   1  11        0.31       -0.85     25.64 o 
   9   1  11       28.98       31.57     28.37 o 
  10   1  11      107.66       74.91     30.12 o 
 -11   2  11       17.29       25.29     34.35 o 
 -10   2  11        1.25        3.73     30.16 o 
  -9   2  11        5.23        6.07     29.36 o 
  -8   2  11       11.26       -5.45     29.33 o 
  -7   2  11        0.28       23.72     28.93 o 
  -6   2  11      167.06      168.52     33.23 o 
  -5   2  11       95.29       66.36     30.00 o 
  -4   2  11        0.86        7.60     27.27 o 
  -3   2  11        3.94       34.74     28.23 o 
  -2   2  11      424.20      437.98     69.53 o 
  -1   2  11       29.89       35.69     26.39 o 
   0   2  11     1013.21      985.09     36.45 o 
   1   2  11      549.28      541.09     27.23 o 
   2   2  11       35.66       18.21     17.22 o 
   3   2  11       19.79       16.75     18.98 o 
   4   2  11       94.59       99.63     24.05 o 
   5   2  11      306.51      298.06     31.41 o 
   6   2  11      238.76      292.95     31.24 o 
   7   2  11      316.21      294.40     30.02 o 
   8   2  11       44.38       38.34     25.42 o 
   9   2  11      213.85      182.27     32.12 o 
  10   2  11       19.03       30.69     31.39 o 
 -10   3  11      134.16      134.60     33.78 o 
  -9   3  11        0.06        0.62     29.91 o 
  -8   3  11       23.68       29.95     30.22 o 
  -7   3  11      181.16      183.79     36.57 o 
  -6   3  11      250.05      251.15     34.48 o 
  -5   3  11      179.98      186.50     32.00 o 
  -4   3  11      125.55      125.07     35.52 o 
  -3   3  11       27.84       32.46     26.64 o 
  -2   3  11      277.80      287.21     45.27 o 
  -1   3  11      140.05      175.38     23.19 o 
   0   3  11        4.98      -13.30     17.43 o 
   1   3  11        9.56       22.16     18.76 o 
   2   3  11        2.84        8.56     19.27 o 
   3   3  11       46.66       21.57     19.05 o 
   4   3  11       97.13       99.45     26.12 o 
   5   3  11      121.05      129.65     27.72 o 
   6   3  11      328.62      372.31     49.38 o 
   7   3  11      267.61      254.18     33.35 o 
   8   3  11        3.00       42.59     31.68 o 
  -8   4  11       58.11        7.10     32.06 o 
  -7   4  11        9.29      -32.54     31.09 o 
  -6   4  11       13.13       36.11     30.74 o 
  -5   4  11       41.57       63.30     30.03 o 
  -4   4  11       23.22       26.44     32.93 o 
  -3   4  11       81.07       73.34     31.53 o 
  -2   4  11      136.18      100.05     22.70 o 
  -1   4  11        4.03      -36.80     24.53 o 
   0   4  11      136.03      155.24     22.36 o 
   1   4  11      255.24      323.51     47.05 o 
   2   4  11       18.60       22.17     23.98 o 
   3   4  11        1.78       -2.06     26.73 o 
   4   4  11       46.62       57.94     22.15 o 
   5   4  11      289.82      320.98     51.33 o 
   6   4  11       19.54        6.89     30.11 o 
   7   4  11       15.64       42.67     43.32 o 
  -5   5  11       19.27       10.71     32.31 o 
  -4   5  11        0.86       -2.94     33.49 o 
  -3   5  11        3.82       27.05     33.76 o 
  -2   5  11        0.65       69.31     46.35 o 
  -1   5  11       10.01       17.50     30.52 o 
   0   5  11       67.24       33.79     28.18 o 
   1   5  11       33.00       49.34     29.94 o 
   2   5  11        3.57       17.06     29.77 o 
   3   5  11       27.16       55.18     40.07 o 
  -9   0  12        0.50       26.42     54.58 o 
  -8   0  12       57.71       33.79     53.28 o 
  -7   0  12        2.44       47.22     52.42 o 
  -6   0  12       35.78      -33.79     48.52 o 
  -5   0  12        1.33      -44.19     45.49 o 
  -4   0  12      341.37      276.38     55.02 o 
  -3   0  12       69.25      116.53     47.65 o 
  -2   0  12        7.21       44.19     43.75 o 
  -1   0  12        3.11       68.44     41.59 o 
   0   0  12      452.87      424.07     32.57 o 
   1   0  12      299.53      345.26     41.59 o 
   2   0  12      509.70      471.75     47.65 o 
   3   0  12      505.27      403.74     46.35 o 
   4   0  12        1.13      -50.68     33.79 o 
   5   0  12       16.67        0.00     36.39 o 
   6   0  12      215.75      235.23     45.05 o 
   7   0  12        9.37        5.20     39.85 o 
  -8   1  12       60.38      108.49     37.25 o 
  -7   1  12       16.24        2.21     33.54 o 
  -6   1  12       44.61       57.22     34.22 o 
  -5   1  12      108.89      145.75     36.15 o 
  -4   1  12      157.56      232.93     36.30 o 
  -3   1  12       29.93       24.34     74.08 o 
  -2   1  12        1.67      -26.19     27.13 o 
  -1   1  12        0.74        5.48     32.51 o 
   0   1  12        8.28       -7.37     18.99 o 
   1   1  12        3.48      -17.49     19.24 o 
   2   1  12        0.24        6.97     22.81 o 
   3   1  12        3.29      -10.38     35.74 o 
   4   1  12       13.49       38.42     24.59 o 
   5   1  12       51.82       13.17     24.95 o 
   6   1  12      211.86      190.37     30.94 o 
   7   1  12      129.19      146.76     31.55 o 
  -7   2  12        8.82      -33.96     33.38 o 
  -6   2  12        0.17       21.76     35.74 o 
  -5   2  12        0.46       27.12     31.74 o 
  -4   2  12        0.56       14.34     30.77 o 
  -3   2  12       19.50       17.48     27.93 o 
  -2   2  12        5.76      -35.38     29.33 o 
  -1   2  12      191.97      191.74     24.39 o 
   0   2  12       85.61       93.11     22.47 o 
   1   2  12       38.09       52.28     21.70 o 
   2   2  12        1.72      -29.13     19.42 o 
   3   2  12      148.58      111.55     26.51 o 
   4   2  12        4.82       18.93     24.84 o 
   5   2  12        0.70       31.35     26.15 o 
   6   2  12       16.56       28.76     26.26 o 
  -6   3  12       32.88       70.81     35.07 o 
  -5   3  12        1.92       16.02     33.38 o 
  -4   3  12        0.20        0.87     31.19 o 
  -3   3  12       11.41      -30.58     32.62 o 
  -2   3  12       10.51       -8.44     23.67 o 
  -1   3  12        6.59       45.24     26.53 o 
   0   3  12      116.65       98.92     26.41 o 
   1   3  12        4.97      -20.35     21.96 o 
   2   3  12       55.25       53.26     22.26 o 
   3   3  12        7.18      -32.72     26.03 o 
   4   3  12       48.81       40.35     28.48 o 
                                                 
